# Supplementary material for: Transcriptomic Insights Into Alzheimer's Disease: Differentially Expressed Genes and Cholesterol Metabolism
Source: CNS Neurosci Ther. 2026 Mar 19;32(3):e70833. doi: 10.1002/cns.70833 (PMC13093267; doi:10.1002/cns.70833)
Supplement: Supplementary file 4 — Table S1: All enriched pathways and relative statistical results of the GSEA analyses. [file CNS-32-e70833-s004.xls]

ID	Description	setSize	enrichmentScore	NES	pvalue	p.adjust	qvalue	rank	leading_edge	core_enrichment
KEGG_PROTEASOME	KEGG_PROTEASOME	38	-0.603009047059466	-2.06937923770815	2.25502072283136e-05	0.00394628626495487	0.00353682197580918	3286	tags=74%, list=24%, signal=56%	PSMA2/PSMD12/PSMB1/PSMD1/POMP/PSME4/PSMB5/PSMC3/PSMB6/PSMB2/PSME3/PSMD14/PSMA7/PSMA1/PSMD6/PSMD4/PSMA8/PSMF1/PSMA5/PSMB7/PSMB9/PSMB3/PSMB10/PSMB4/PSMC2/PSMC4/PSMC5/PSME1
KEGG_PEROXISOME	KEGG_PEROXISOME	70	-0.47432205725633	-1.82566205968666	8.95515128234576e-05	0.00783575737205254	0.00702272390036588	3084	tags=40%, list=22%, signal=31%	SLC27A2/EPHX2/AMACR/HSD17B4/ACSL4/ACOX3/DAO/CRAT/SCP2/ACOX2/SOD1/EHHADH/IDH2/PEX6/PEX11A/HACL1/ACSL6/ACSL5/HMGCL/PEX7/PIPOX/PRDX5/PRDX1/ACSL1/PEX11B/SLC25A17/ABCD2/PEX11G
KEGG_BUTANOATE_METABOLISM	KEGG_BUTANOATE_METABOLISM	30	-0.559703040770183	-1.83428573478197	0.00127739083873813	0.0627869280647028	0.0562721941752825	2567	tags=53%, list=18%, signal=44%	HADH/ALDH3A2/HMGCS1/EHHADH/ALDH9A1/PDHB/GAD1/ACADS/GAD2/ACSM5/ALDH7A1/OXCT1/HMGCL/HADHA/ALDH5A1/PDHA2
KEGG_OLFACTORY_TRANSDUCTION	KEGG_OLFACTORY_TRANSDUCTION	91	0.372945699837151	1.6406886456215	0.00143512978433606	0.0627869280647028	0.0562721941752825	1702	tags=25%, list=12%, signal=22%	OR6B1/OR7A10/OR2M4/OR7C1/PRKACG/OR10H2/OR10A4/OR2L13/OR2C3/OR5K1/CALML5/OR1G1/CLCA1/OR51B4/OR1A2/OR10J1/OR51I2/OR7C2/OR11A1/CNGB1/OR12D2/PRKX/OR2C1
KEGG_MISMATCH_REPAIR	KEGG_MISMATCH_REPAIR	22	-0.5913340479568	-1.79914965852023	0.00260052526118035	0.0910183841413123	0.08157437135071	2818	tags=50%, list=20%, signal=40%	RFC3/RFC1/MSH3/PCNA/POLD1/RPA3/SSBP1/RPA2/RPA4/MLH1/MSH2
KEGG_RIBOSOME	KEGG_RIBOSOME	48	-0.465820238773442	-1.68896709546674	0.00341115327451505	0.099491970506689	0.0891687434917092	4040	tags=56%, list=29%, signal=40%	RPL36/RPL8/RPL35A/RPS27L/UBA52/RPL18/RPL9/RPL15/RPL3L/RPS23/FAU/RPL23/RPL35/RPL36AL/RPL30/RPS25/RPS24/RPL10/RPL11/RPL6/RPL27A/RPS4X/MRPL13/RPL4/RPLP0/RPS18/RPL19
KEGG_PROTEIN_EXPORT	KEGG_PROTEIN_EXPORT	18	-0.594660230183029	-1.69125887358892	0.00539968674070416	0.134992168517604	0.120985462310514	2236	tags=50%, list=16%, signal=42%	SEC61A1/HSPA5/SRP72/SEC63/SPCS1/SRP54/SEC11C/OXA1L/SEC61G
KEGG_TASTE_TRANSDUCTION	KEGG_TASTE_TRANSDUCTION	41	0.438307500240361	1.67350741515344	0.00755718540693122	0.148172084260393	0.1327978379236	2519	tags=44%, list=18%, signal=36%	GNG13/SCNN1A/PRKACG/CACNA1A/TAS2R38/TRPM5/TAS2R3/TAS1R1/SCNN1G/TAS2R7/PLCB2/PRKX/SCNN1B/TAS1R2/TAS2R8/TAS2R39/TAS2R41/GNB3
KEGG_ARGININE_AND_PROLINE_METABOLISM	KEGG_ARGININE_AND_PROLINE_METABOLISM	41	-0.468400953347596	-1.64867423465635	0.00795008307203054	0.148172084260393	0.1327978379236	2697	tags=44%, list=19%, signal=36%	PRODH2/DAO/NOS1/ALDH3A2/ALDH9A1/NAGS/CKM/MAOA/GLUD1/GLUD2/OTC/ALDH7A1/GATM/GOT1/ASL/ODC1/MAOB/LAP3
KEGG_TYPE_I_DIABETES_MELLITUS	KEGG_TYPE_I_DIABETES_MELLITUS	34	-0.488175641593979	-1.63480404027042	0.00846697624345102	0.148172084260393	0.1327978379236	3076	tags=50%, list=22%, signal=39%	HLA-B/CD80/HLA-F/HLA-DPB1/ICA1/FAS/GAD1/PTPRN2/HLA-DMB/GAD2/CPE/HLA-DOB/IL1B/HLA-DPA1/HLA-DRA/HLA-DRB1/HLA-DMA
KEGG_ALANINE_ASPARTATE_AND_GLUTAMATE_METABOLISM	KEGG_ALANINE_ASPARTATE_AND_GLUTAMATE_METABOLISM	27	-0.507053126478029	-1.6161156728015	0.0167705454293331	0.213851613049009	0.191662498311593	1962	tags=44%, list=14%, signal=38%	GAD1/ASNS/GLUD1/GLUD2/GAD2/ADSL/NIT2/GOT1/ASL/ALDH5A1/GPT/ASPA
KEGG_VALINE_LEUCINE_AND_ISOLEUCINE_DEGRADATION	KEGG_VALINE_LEUCINE_AND_ISOLEUCINE_DEGRADATION	40	-0.456399541322312	-1.59257182517643	0.0161642476696022	0.213851613049009	0.191662498311593	2956	tags=45%, list=21%, signal=36%	IVD/HSD17B10/HADH/ALDH3A2/HMGCS1/PCCA/EHHADH/ALDH9A1/BCKDHB/ACADS/AOX1/ACAA2/ALDH7A1/OXCT1/HMGCL/HADHA/MCEE/MCCC2
KEGG_AMINO_SUGAR_AND_NUCLEOTIDE_SUGAR_METABOLISM	KEGG_AMINO_SUGAR_AND_NUCLEOTIDE_SUGAR_METABOLISM	40	-0.454111296779576	-1.58458716818638	0.0171081290439208	0.213851613049009	0.191662498311593	2860	tags=38%, list=21%, signal=30%	HK1/GCK/HEXB/GALK2/GPI/GNPDA2/MPI/FPGT/NPL/RENBP/PMM1/PMM2/HK2/GMDS/CYB5R1
KEGG_FATTY_ACID_METABOLISM	KEGG_FATTY_ACID_METABOLISM	37	-0.454111786252056	-1.55165185337149	0.0168487912891109	0.213851613049009	0.191662498311593	2814	tags=43%, list=20%, signal=35%	ACSL4/ACOX3/HADH/ALDH3A2/EHHADH/ALDH9A1/ACADS/ACSL6/ADH1A/ACAA2/ACSL5/ALDH7A1/HADHA/ACSL1/CPT2/ACADL
KEGG_NUCLEOTIDE_EXCISION_REPAIR	KEGG_NUCLEOTIDE_EXCISION_REPAIR	42	-0.446568662289448	-1.5808469813403	0.0185550568083678	0.216475662764292	0.194014278206794	3075	tags=38%, list=22%, signal=30%	RBX1/GTF2H4/RFC3/RFC1/PCNA/POLD1/GTF2H5/RPA3/XPC/POLE4/MNAT1/RPA2/ERCC3/RPA4/CCNH/CDK7
KEGG_PATHOGENIC_ESCHERICHIA_COLI_INFECTION	KEGG_PATHOGENIC_ESCHERICHIA_COLI_INFECTION	44	-0.432728666216121	-1.54497406195556	0.0205681216326984	0.220285616134985	0.197428913107446	3197	tags=66%, list=23%, signal=51%	CTNNB1/YWHAQ/TLR4/ROCK1/FYN/WAS/ITGB1/CLDN1/KRT18/WASL/TUBB/ARPC2/TUBA4A/TUBB2A/NCL/ARPC5/LY96/TUBB6/ARPC1A/PRKCA/TUBA1A/ACTB/TUBA1B/TUBA3C/TUBB2B/CDH1/TUBA1C/YWHAZ/CD14
KEGG_CITRATE_CYCLE_TCA_CYCLE	KEGG_CITRATE_CYCLE_TCA_CYCLE	30	-0.467107083488753	-1.53082580841443	0.0229889925178717	0.220285616134985	0.197428913107446	2552	tags=57%, list=18%, signal=46%	DLAT/ACLY/DLD/SDHA/SDHC/PCK1/SUCLG1/SUCLG2/IDH2/FH/PDHB/MDH1/PCK2/ACO2/ACO1/SDHB/PDHA2
KEGG_LYSOSOME	KEGG_LYSOSOME	109	-0.336966521357861	-1.40828760662187	0.0232473610675565	0.220285616134985	0.197428913107446	4426	tags=41%, list=32%, signal=28%	GM2A/NAGLU/SORT1/M6PR/NAGPA/GAA/CTSW/AP3M1/ACP2/CTSZ/AP1M1/SCARB2/AP3M2/FUCA1/LAMP2/IDUA/PPT1/HEXB/NPC1/ATP6AP1/AP1S2/SLC11A2/ACP5/ARSB/CLN5/CTSH/ASAH1/MANBA/MFSD8/MCOLN1/AP1M2/GALC/ATP6V1H/LGMN/LAPTM5/NAGA/CLTCL1/HGSNAT/NEU1/LAMP3/LIPA/NPC2/CD68/AGA/CTSO
KEGG_CALCIUM_SIGNALING_PATHWAY	KEGG_CALCIUM_SIGNALING_PATHWAY	164	0.27993257148604	1.36201646719915	0.0239167240375127	0.220285616134985	0.197428913107446	1737	tags=22%, list=12%, signal=19%	HTR2B/ADRA1B/PDE1B/CD38/ADRA1D/PRKACG/CACNA1A/ADRB1/CHP2/HTR2A/P2RX7/ITPKA/CACNA1G/TACR2/ITPR1/CALML5/DRD1/PLCB4/PLCG1/SLC25A31/ATP2B2/ADRB3/ATP2A1/TACR3/P2RX3/ADRA1A/PLCB3/TNNC1/TRHR/PTGER1/GNA14/PDGFRA/PLCB2/PRKX/TACR1/GNA11
KEGG_FRUCTOSE_AND_MANNOSE_METABOLISM	KEGG_FRUCTOSE_AND_MANNOSE_METABOLISM	29	-0.465534921552692	-1.50515431366428	0.0415335463258786	0.321222614717236	0.287892749430786	2860	tags=38%, list=21%, signal=30%	HK1/MTMR1/MPI/FPGT/PFKFB2/MTMR6/PMM1/PMM2/HK2/SORD/GMDS
KEGG_STEROID_HORMONE_BIOSYNTHESIS	KEGG_STEROID_HORMONE_BIOSYNTHESIS	36	0.387619844910678	1.44896618371533	0.044053387161221	0.321222614717236	0.287892749430786	1148	tags=28%, list=8%, signal=26%	HSD11B2/CYP7A1/SULT2B1/HSD17B2/UGT2B15/SULT1E1/AKR1C3/CYP3A43/CYP3A5/CYP3A4
KEGG_SYSTEMIC_LUPUS_ERYTHEMATOSUS	KEGG_SYSTEMIC_LUPUS_ERYTHEMATOSUS	45	-0.402794353795422	-1.43547280247558	0.0410094637223975	0.321222614717236	0.287892749430786	1328	tags=42%, list=10%, signal=38%	SSB/SNRPD1/C7/CD80/HLA-DPB1/FCGR2A/GRIN2A/SNRPB/TRIM21/HLA-DMB/SNRPD3/C1S/HLA-DOB/C8B/HLA-DPA1/HLA-DRA/C5/HLA-DRB1/HLA-DMA
KEGG_VIRAL_MYOCARDITIS	KEGG_VIRAL_MYOCARDITIS	59	-0.38322578212423	-1.43018163156755	0.0387596899224806	0.321222614717236	0.287892749430786	3076	tags=36%, list=22%, signal=28%	HLA-B/CD80/HLA-F/RAC1/HLA-DPB1/ICAM1/DMD/LAMA2/ABL2/HLA-DMB/ACTB/RAC2/CD55/CCND1/HLA-DOB/MYH11/HLA-DPA1/HLA-DRA/SGCG/HLA-DRB1/HLA-DMA
KEGG_ANTIGEN_PROCESSING_AND_PRESENTATION	KEGG_ANTIGEN_PROCESSING_AND_PRESENTATION	54	-0.379722928932747	-1.40088859764092	0.043343653250774	0.321222614717236	0.287892749430786	2849	tags=33%, list=20%, signal=27%	HLA-F/HLA-DPB1/PSME3/IFNA2/KLRD1/HSPA5/LGMN/HLA-DMB/RFXANK/KLRC3/HLA-DOB/CD74/HLA-DPA1/HLA-DRA/PSME1/HLA-DRB1/CD8A/HLA-DMA
KEGG_OXIDATIVE_PHOSPHORYLATION	KEGG_OXIDATIVE_PHOSPHORYLATION	84	-0.348857218938421	-1.3959985757299	0.0459259259259259	0.321481481481481	0.288124756335283	4739	tags=51%, list=34%, signal=34%	COX8A/ATP6V0D1/NDUFA10/ATP6V1F/ATP6V1D/SDHA/NDUFA4L2/SDHC/COX7B2/NDUFC2/NDUFB7/PPA1/NDUFS4/COX4I1/ATP6V1C2/ATP6V1E1/UQCRB/NDUFV1/NDUFS5/ATP6V1G3/NDUFS2/PPA2/NDUFAB1/ATP6V0E2/COX10/COX6A2/ATP6V1G1/ATP6AP1/NDUFA4/UQCRQ/NDUFS3/NDUFB1/UQCRFS1/ATP6V1H/ATP6V1B2/COX6C/NDUFA5/UQCRC2/NDUFA9/NDUFA1/SDHB/COX15/NDUFA7
KEGG_METABOLISM_OF_XENOBIOTICS_BY_CYTOCHROME_P450	KEGG_METABOLISM_OF_XENOBIOTICS_BY_CYTOCHROME_P450	50	0.371334230757907	1.48418210728652	0.0482245094770146	0.324588044556829	0.290908984294542	2228	tags=30%, list=16%, signal=25%	GSTA3/UGT2B15/GSTT1/ALDH3A1/ADH7/AKR1C3/CYP3A43/CYP3A5/ADH1C/CYP3A4/CYP2C18/ALDH3B2/ADH4/AKR1C4/CYP3A7
