# Supplementary material for: Transcriptomic Insights Into Alzheimer's Disease: Differentially Expressed Genes and Cholesterol Metabolism
Source: CNS Neurosci Ther. 2026 Mar 19;32(3):e70833. doi: 10.1002/cns.70833 (PMC13093267; doi:10.1002/cns.70833)
Supplement: Supplementary file 5 — Table S2: kBET rejection rates of ComBat and limma methods for removing the batch effects. [file CNS-32-e70833-s005.xls]

Method	kBET_rejection_rate	kBET_average_pvalue
Original	1	NA
ComBat	0.905555555555556	NA
limma	1	NA
