# Supplementary material for: Transcriptomic Insights Into Alzheimer's Disease: Differentially Expressed Genes and Cholesterol Metabolism
Source: CNS Neurosci Ther. 2026 Mar 19;32(3):e70833. doi: 10.1002/cns.70833 (PMC13093267; doi:10.1002/cns.70833)
Supplement: Supplementary file 6 — Table S3: All DEGs between normal and AD samples with the criterion of |log2FC| > 0.585. [file CNS-32-e70833-s002.xls]

id	logFC	AveExpr	t	P.Value	adj.P.Val	B
GAS2L1	0.827330508543021	8.80899593167702	12.8275462372477	1.48609259714957e-26	2.07250473598479e-22	49.6425322337162
DTNA	1.14886247126436	10.2987298819876	12.4409789930771	1.80060522573093e-25	1.25556202390218e-21	47.1989827428485
MALAT1	1.07829648570984	11.3969703167702	12.3248250216752	3.8095238550604e-25	1.77092065608908e-21	46.4648133422076
NSUN6	1.18492790493941	8.1732750621118	11.961604573535	3.96186064772437e-24	1.3813027148291e-20	44.1702817705089
SEMA4C	0.892883204100652	8.82726254658385	11.6091508064464	3.82925592133057e-23	1.04454085761614e-19	41.9472139455803
COL27A1	0.884734967847153	7.07245504347826	11.5609141386167	5.221226830479e-23	1.04454085761614e-19	41.6433499228306
SAFB2	0.706507235166196	9.31712301242236	11.5602687823778	5.2429270065345e-23	1.04454085761614e-19	41.6392852734233
EPC1	0.66992514585275	7.86455095652174	11.5149541539909	7.01501130622336e-23	1.13859263577731e-19	41.3539301419002
NUCKS1	0.791991413327121	10.344939826087	11.5052363332746	7.46690894488782e-23	1.13859263577731e-19	41.2927482488825
ITPKB	1.18383161898105	8.33503172670807	11.4913359931189	8.1642953949327e-23	1.13859263577731e-19	41.2052421234541
ERBB2IP	1.07616752640571	9.03358407453416	11.45027618446	1.06276478147714e-22	1.34739251295275e-19	40.9468184071916
SRRM2	1.26238805716062	10.5090035465839	11.3775489204469	1.6950312233655e-22	1.96990878675461e-19	40.489307211343
MAFF	1.49188711571917	7.79910817391304	11.3041974201328	2.71344375587592e-22	2.91089897072658e-19	40.0281748485907
KLF15	1.11161762239826	8.22009131055901	11.1827082074481	5.91069045648864e-22	5.88789207901361e-19	39.2651524178937
BCL6	1.01377829139484	9.42195805590062	11.1558172753938	7.02133686905222e-22	6.40288800654938e-19	39.0963935506517
MAP4K4	0.941929191053113	9.46793936024845	11.1312419756889	8.21754967362807e-22	6.40288800654938e-19	38.9422106454777
TNPO1	0.834757614631869	9.41106624223602	11.1244208574942	8.58425454046031e-22	6.40288800654938e-19	38.899423184087
MED13L	0.760878754582171	8.61683111180124	11.1208357093695	8.78349619862896e-22	6.40288800654938e-19	38.8769356172804
IFNAR2	0.654124835507919	7.78106490062112	11.11956855726	8.85501576062452e-22	6.40288800654938e-19	38.8689877217997
SASH1	0.979903077353216	9.59510624844721	11.1138955581058	9.18240069776191e-22	6.40288800654938e-19	38.8334066561292
SORBS1	0.657962207517862	9.64248071428571	11.0627042885237	1.27404489200298e-21	8.46087145898743e-19	38.5124404583966
SLC35E1	0.980258501708596	9.55281493167702	11.0280131219575	1.59045267379979e-21	1.00820240858236e-18	38.2950395868282
CREBBP	0.762315917520972	8.43232970186335	10.9972376169831	1.93619474748222e-21	1.16851171875808e-18	38.1022542851859
JUND	0.88367837977632	10.6732823354037	10.9913117423896	2.01091934964821e-21	1.16851171875808e-18	38.0651416277506
IDH3G	-0.95849051087295	8.92615334161491	-10.9421032315815	2.75366771134991e-21	1.53610599609943e-18	37.7570657786833
ANP32B	1.04621269773221	10.1854706956522	10.9198706651381	3.17367104073482e-21	1.70230832054184e-18	37.6179405056098
NFIA	1.01920967319043	9.42955070186335	10.8799135755759	4.09558928387158e-21	2.10811765171273e-18	37.3680035373613
ATP5C1	-1.02967134498291	9.94509551552795	-10.8747577334661	4.23256089545077e-21	2.10811765171273e-18	37.3357628931841
FAM63A	1.19007482727555	8.40645045341615	10.833536605537	5.5054207032562e-21	2.64753783198659e-18	37.0780804084119
TUBB	-0.816249435849643	9.92615849068323	-10.8044145128193	6.62861134971063e-21	3.08142046276882e-18	36.8961216819944
HP1BP3	0.690517988661075	9.58137527950311	10.7770587039006	7.89103086864034e-21	3.45245173915365e-18	36.7252683167599
MKNK2	1.15973372646785	9.55695685714286	10.7764464386939	7.92187406087171e-21	3.45245173915365e-18	36.7214451337537
ACACB	1.18193376063995	8.25215768944099	10.7669263451166	8.41722485801245e-21	3.55717023848005e-18	36.6620029986016
NAV2	0.703227146318736	8.23791413664596	10.7517439310129	9.2719125654024e-21	3.80312037167947e-18	36.5672234227781
NFKBIA	0.976069575799935	9.39750493167702	10.7360034260018	1.02495240091496e-20	4.08399605233142e-18	36.4689824916243
BBX	0.775761599875732	8.92956958385093	10.7066356292132	1.23566418383575e-20	4.78682575215927e-18	36.2857522515416
TOB1	1.01181781764523	9.47315499378882	10.6682406406712	1.57761548619763e-20	5.94633123527355e-18	36.0463248676507
CTDSP2	0.718831934451691	9.5430201863354	10.6335773235473	1.96668791506985e-20	7.21774464830635e-18	35.830292078018
PFKFB3	0.974866608263437	10.8391698944099	10.5849484074062	2.67886834412748e-20	9.57935844287226e-18	35.5274251095178
QKI	0.936541877446414	9.54561937888199	10.5164834473627	4.13745496907564e-20	1.42395446144915e-17	35.1014330532636
KLHL21	0.638553259707981	8.42648783850932	10.5146338350304	4.18629950662666e-20	1.42395446144915e-17	35.0899315989202
ICA1	-0.650061152065865	7.4161158136646	-10.505098472349	4.44738314754542e-20	1.47674298513496e-17	35.0306436674485
TRIM8	0.682252471419696	9.73544081987578	10.4772157904497	5.30773526027228e-20	1.7214343241804e-17	34.8573345990714
ADAM33	1.11339749316558	7.5960849689441	10.469191858516	5.58476393836942e-20	1.73078039743333e-17	34.8074764531245
RFX4	1.05003658915813	7.75401744099379	10.4422252595576	6.62582776077003e-20	2.00877812938476e-17	34.6399671117762
DNAJC1	0.843814051879466	8.3592057826087	10.3829451721108	9.64504311400264e-20	2.86191002697619e-17	34.2720245308626
IGF1R	0.60017260500155	8.27114367080745	10.2688266186097	1.98476568924507e-19	5.76657131296077e-17	33.5648718380136
ATP8B1	1.05108469742156	7.40637093167702	10.2519896723886	2.20744811101158e-19	6.28266762370765e-17	33.460673507691
STAG2	0.63501351662007	8.4615180310559	10.2449846627741	2.30727676886459e-19	6.43545636371711e-17	33.4173322351787
NOTCH2	1.06645728968624	8.45707481987578	10.2052941320773	2.96407144249102e-19	8.05572161401951e-17	33.1718767599225
LPP	0.826566308946878	8.85986877639752	10.2031883166768	3.00371091301459e-19	8.05572161401951e-17	33.1588595159871
CPEB4	0.652366221652684	9.22834670186335	10.1940419618831	3.1821030824493e-19	8.37313388449773e-17	33.1023273066015
HIPK2	1.10212324976701	10.194591689441	10.1555479979276	4.05616510037778e-19	1.04754219425682e-16	32.8645209913579
PSMD1	-0.64792748384591	9.59374008695652	-10.1439442538963	4.36386873612532e-19	1.08675916775007e-16	32.7928739881156
VCAN	0.954075679403546	8.93636426086957	10.1183655370391	5.12679378514039e-19	1.25435554609768e-16	32.6350020418163
MSI2	0.780972200838767	8.14222207453416	10.1101636410428	5.39852695539508e-19	1.29806649861965e-16	32.5843984458937
PGF	1.17437519835353	8.21886762732919	10.0713042110644	6.89428461609731e-19	1.6296219195948e-16	32.3447696255105
PRR11	1.08214394703324	8.43312167701863	10.0652134290131	7.16356116922857e-19	1.66505040110103e-16	32.3072291986797
MDM4	0.643724206741218	7.96802373913043	10.0606907862364	7.37026695221526e-19	1.68501217894416e-16	32.2793572793883
GLUL	0.986684449207825	10.838099689441	10.0541490733532	7.67981363109868e-19	1.72746259515003e-16	32.2390473387054
KIF5B	0.851533049083569	9.7710427826087	10.0105252238899	1.01026462304949e-18	2.23637308461083e-16	31.970390495139
ZFP36L1	1.19340562566014	8.77920513664596	9.99915848975725	1.085038293457e-18	2.36436625633615e-16	31.900432688269
PLSCR4	1.17440465874495	9.01945146583851	9.97543796791874	1.25930834488218e-18	2.70189448888105e-16	31.7545015797968
ZC3H7B	0.917158661540848	7.90822289440994	9.96520682193967	1.34283340687087e-18	2.83744768063957e-16	31.6915835000718
HIP1R	0.828055581547066	8.09204671428571	9.95298799468375	1.44984651894038e-18	3.01784470942426e-16	31.6164617384548
SMAD5	0.662658543957749	8.34290508074534	9.91049955392213	1.89252717260141e-18	3.88135058074989e-16	31.3554116505622
ATP5B	-0.889590859273072	11.5646485465839	-9.89879414388624	2.03658410125968e-18	4.11626114147355e-16	31.2835402766906
PSMB3	-0.807614744641194	9.57065773913044	-9.86514187503676	2.51448470039622e-18	5.00957194738938e-16	31.0770295151559
RAB11FIP3	1.00582286315626	9.51791079503106	9.85074420805332	2.75165137912157e-18	5.32979585183741e-16	30.9887291293173
LIFR	1.02317571590556	8.85643601863354	9.84836233274153	2.79298075970811e-18	5.3357410513547e-16	30.9741242256603
PCYOX1L	-0.948798560422493	8.04621632298137	-9.8427005233041	2.8937210099231e-18	5.45349097356589e-16	30.9394112989112
ME3	-0.744393067722894	8.04918816770186	-9.7907983271513	4.00337745488553e-18	7.44414693144448e-16	30.6214267814144
ACBD5	0.631825497359431	8.43966482608696	9.773664405091	4.45577842877328e-18	8.17635341679897e-16	30.5165465536332
DDR1	0.841010192606394	9.32636278881988	9.76862182882836	4.59837123388625e-18	8.26124062382997e-16	30.4856887750091
PTMA	0.815786785958364	10.0089443167702	9.75650566848621	4.95984260840367e-18	8.75569177427817e-16	30.4115611279788
KLHL24	0.671107194470331	8.59064460869565	9.68976994871189	7.52141223067865e-18	1.31117018711306e-15	30.0036910547212
RAD51C	-0.941367677384281	7.3782337826087	-9.64417398460679	9.99236690879817e-18	1.69661668510588e-15	29.7254422436192
PALLD	0.839880929947189	8.2854740931677	9.64249358939812	1.00974605524013e-17	1.69661668510588e-15	29.7151942943852
FGD4	0.655488849642748	7.73237288198758	9.63743898840854	1.04202607633455e-17	1.73001138816209e-15	29.6843715009744
RAP1GDS1	-0.76122512628146	8.68937097515528	-9.6317279941603	1.07973582275613e-17	1.77152891578318e-15	29.6495512325941
MT1M	1.18836283923578	9.3779670310559	9.62264878871487	1.14250226714161e-17	1.85271356018103e-15	29.5942061506653
DAZAP1	0.71007947732215	8.67063750310559	9.61200340529749	1.22073694144655e-17	1.95682728567973e-15	29.5293317940509
MNT	0.842960775551415	9.55097300621118	9.59977367508353	1.31721884684498e-17	2.08749250432955e-15	29.4548261066989
NME1	-1.01661055001553	9.4512399689441	-9.58731684045746	1.42329830352655e-17	2.23026046527879e-15	29.3789632510415
AFF1	0.805166859273065	8.2266290310559	9.54353331312781	1.86825372054273e-17	2.89496293185432e-15	29.1125324494937
CASP6	0.77062834513824	6.09456395652174	9.52240869260515	2.13002307816939e-17	3.26431888441212e-15	28.9841054572123
ID4	1.02367276126126	8.23537568944099	9.51270127304102	2.26226003107138e-17	3.42929112970886e-15	28.9251157847529
ITGB5	0.891195845759555	8.23340075776398	9.46313495620123	3.07605515464956e-17	4.61275969749922e-15	28.6241764552212
NLN	0.8862468063063	7.97451608074534	9.44296482796864	3.48534062435671e-17	5.17091067524241e-15	28.5018420786402
ADD3	0.734864227555136	10.4871540993789	9.42948471028762	3.78865060278273e-17	5.56173908488505e-15	28.4201250685735
TP53INP1	0.873993155638395	6.86665820496894	9.4225138773036	3.95566030760281e-17	5.7464206926905e-15	28.3778807525085
SMC3	0.639695918763596	7.88330704347826	9.40131929591733	4.50979376479557e-17	6.48387462307619e-15	28.2494937315739
GFAP	1.40454579993787	11.9434682732919	9.36445562483037	5.66372873678135e-17	8.05983275134211e-15	28.0263909704773
MEGF10	0.951969972817645	8.80356135403727	9.35534858179278	5.9914193808141e-17	8.41260202015292e-15	27.9713137671989
ATF7IP	0.647173310966144	8.86126668944099	9.34996098178307	6.19408806272544e-17	8.4863694597328e-15	27.9387382922061
CMBL	0.958727725691208	9.05912955900621	9.34857372945217	6.24736840111284e-17	8.4863694597328e-15	27.9303513344297
RBM25	0.812008814383345	9.7897318447205	9.3438561821426	6.43199123266549e-17	8.62505285872625e-15	27.9018330524006
AP3M2	-0.818083909754582	9.03587328571429	-9.27672160084054	9.73066267452557e-17	1.28022473263145e-14	27.4964599079317
NDUFA7	-1.12305636237962	7.74876607453416	-9.27238819499501	9.99390105994492e-17	1.30256957179432e-14	27.4703240610934
DDIT4	1.18075201071761	9.3876369689441	9.25829509442624	1.08999783151117e-16	1.40751016280136e-14	27.3853506854864
PMP2	1.14158125069897	10.3670420931677	9.25292174866214	1.12665691051043e-16	1.44150066733747e-14	27.3529628188138
ANKDD1A	0.783052738117426	8.61151997515528	9.24041725340805	1.21678518243608e-16	1.52876451840122e-14	27.2776141309019
HIF3A	0.791343886455421	7.18226967701863	9.19854784224771	1.57407606491663e-16	1.9600057858328e-14	27.0255484963479
SMAD1	0.664987145697421	7.73124336645963	9.19203858426658	1.6383060218527e-16	2.02193060006706e-14	26.9863927333233
MXI1	0.857344430413168	9.31765208074534	9.18279963105044	1.73397142654709e-16	2.12122504514261e-14	26.9308315785874
SYMPK	0.772377970643054	7.98613352795031	9.17680081294457	1.79904115393977e-16	2.1816893854647e-14	26.8947652548816
PSMB7	-0.758820058713887	9.23039354037267	-9.17186395667476	1.85440928047485e-16	2.22944757116398e-14	26.8650892228907
TGFBR3	0.921586212799005	8.69468373291926	9.1338729885768	2.34120581505845e-16	2.76698782176315e-14	26.6368889311299
ANXA6	-0.919141685771978	8.59920669565217	-9.1295397351532	2.40424232314318e-16	2.80901483672919e-14	26.6108793883512
ESF1	0.748765051258154	7.50876598136646	9.1286731400513	2.41704990970531e-16	2.80901483672919e-14	26.6056782829863
SAMHD1	0.69428787433986	8.28139734161491	9.12438768719371	2.48138985880273e-16	2.85995561742669e-14	26.5799602798078
ZNF423	0.999387077353216	7.86262386956522	9.11606526636862	2.6112444839027e-16	2.96316570122841e-14	26.5300264560248
PTPN3	-1.04270552982293	6.64565081987578	-9.1159285520472	2.6134331080675e-16	2.96316570122841e-14	26.5292063026867
C9orf64	0.910583624262193	8.37375078881988	9.10863843709133	2.73281956884026e-16	3.07354046024566e-14	26.4854783629139
STK35	0.775988973594286	8.87286518012422	9.07211041238532	3.4177699257256e-16	3.78287455429914e-14	26.2665429661704
IRF2BP2	0.646142712643677	8.80704286335404	9.05852990374839	3.71384655970506e-16	4.04635188450366e-14	26.1852187749884
MYO10	0.911321363156259	8.44785126708075	9.05518505579711	3.79060098287023e-16	4.09796289202389e-14	26.1651948728328
ZNF721	0.83490047825412	9.89155973913043	9.03779507288722	4.21580347655557e-16	4.45406024879121e-14	26.0611286545332
ZNF160	0.96990920627524	8.52610750931677	9.02811263890816	4.47276622354868e-16	4.69001486869247e-14	26.0032147154476
TJAP1	0.773662824479655	8.29458265217391	9.02603146734818	4.53000008534441e-16	4.7145806858368e-14	25.9907691703087
DDX59	0.834594892513199	7.53934829813665	9.003191482634	5.20803081521288e-16	5.37927300414671e-14	25.8542464538502
CEBPB	0.911914087604845	9.55442701863354	9.00108818374345	5.27532707528728e-16	5.37927300414671e-14	25.8416800146488
MLLT11	-0.967213388164019	12.0678292236025	-9.00080710800968	5.28438549812204e-16	5.37927300414671e-14	25.840000763652
FBXW12	0.915415006057778	7.81379121118012	8.98336184302148	5.87794442111269e-16	5.89739661128328e-14	25.7358102093983
EIF5B	0.632430679248216	8.90001086335404	8.97796880884613	6.07451419625404e-16	6.05108392721135e-14	25.7036142727318
SLC35B1	-0.837383390959934	8.51495367080745	-8.97484458476986	6.19136383581361e-16	6.12374184781961e-14	25.6849658708834
NDUFAB1	-0.716454543647094	9.90394649068323	-8.95810168461447	6.856707329484e-16	6.73405918429463e-14	25.5850648508331
TJP1	0.787336632494563	10.1750656583851	8.95117302751127	7.15241119689162e-16	6.97535150712241e-14	25.5437413890484
NDUFS7	-0.629407752562914	8.40805721118012	-8.94451021328254	7.4487168847645e-16	7.21387539409206e-14	25.5040135575113
PACS2	0.598555153929793	8.57112950931677	8.93009336968698	8.13227706752026e-16	7.69857777578391e-14	25.418085429289
SLC25A4	-0.791024810810814	9.43138862111801	-8.92805572140412	8.23379176330484e-16	7.69857777578391e-14	25.4059442828083
KANK1	0.737105565237651	8.01905668944099	8.92744632594589	8.26439553653743e-16	7.69857777578391e-14	25.4023134356149
SKI	0.73683123951538	8.63680870807453	8.86635272931001	1.19827818587296e-15	1.09223448236498e-13	25.0387385432363
ADCYAP1	-1.31858638132961	6.2268099689441	-8.85207761262064	1.30678865845913e-15	1.18340744356306e-13	24.9539089251271
MPHOSPH8	0.696423174433052	9.79138203726708	8.84524311066267	1.36214345946676e-15	1.21772132600792e-13	24.9133117127885
TBL1X	0.837087530444237	7.94533975155279	8.84220596264316	1.38748426173309e-15	1.23247487351144e-13	24.8952744118042
DDX10	-0.688593978720096	7.50696010559006	-8.82319227675464	1.55712303704318e-15	1.37440746041798e-13	24.782402957698
SAMD4A	0.822722326032934	7.77974886335404	8.82132835556185	1.57482325554625e-15	1.38128837244327e-13	24.7713426563333
UCHL1	-1.13810794439267	10.6063688136646	-8.81936428246174	1.59369091754695e-15	1.38910084600686e-13	24.759688945052
TNS1	0.960479447499223	8.36186369565217	8.78743860758827	1.93385727198583e-15	1.67512878975865e-13	24.5703870887533
C11orf1	-0.684430322460393	6.49456363975155	-8.77562439449687	2.07725793605753e-15	1.78823698618878e-13	24.5003963515587
COPS4	-0.692671810655483	8.4035041242236	-8.76756520484073	2.1810936721723e-15	1.86610627927085e-13	24.4526704932208
COL5A3	0.867755526716373	7.57820138509317	8.7422563568966	2.54188906016428e-15	2.13549306223199e-13	24.3028946165875
PSD2	0.852120956818881	9.76896501242236	8.73070838920533	2.72564603799751e-15	2.27615926023433e-13	24.2346058011964
SOX9	1.01516944050947	9.30828533540373	8.72624713905681	2.80011811207929e-15	2.3244313804201e-13	24.2082328673418
GLS2	-0.874952388940666	7.39299139751553	-8.72291030359863	2.85713850989517e-15	2.35773098573953e-13	24.1885101275601
INA	-1.17119245091643	10.6116527018634	-8.70197274345921	3.24219727689048e-15	2.62313123944423e-13	24.0648181230044
NEK7	0.907911457284873	8.13547386335404	8.70137113623112	3.25399185733437e-15	2.62313123944423e-13	24.0612656115692
YAP1	1.03597499036968	8.26930832919255	8.69275295819824	3.4277063996852e-15	2.74728697988562e-13	24.0103846962596
ACOT7	-0.874477177539603	9.00667985093168	-8.68221091332941	3.6527709486948e-15	2.91094535145701e-13	23.9481702265981
FMNL2	0.601922416123019	9.88128586956522	8.67296015752324	3.86232366430392e-15	3.04316191086907e-13	23.8935989054245
PTP4A2	0.648602088692135	10.5538010186335	8.66980611466341	3.93646628854548e-15	3.08415499213793e-13	23.8749976553318
AKAP6	-0.608700928393913	7.86902255900621	-8.66607178325791	4.02607961521997e-15	3.13674336948926e-13	23.8529772819334
GRAMD1C	1.05207495246971	7.91185425465838	8.65748568302869	4.23988116697984e-15	3.24944751927646e-13	23.8023604021162
CSPG5	0.778902858651758	9.96264076397516	8.65687573422642	4.25549153877158e-15	3.24944751927646e-13	23.7987653205123
BAG3	1.13812541177384	9.13196388198758	8.65654660041019	4.26393873531903e-15	3.24944751927646e-13	23.7968254207844
ATP1A2	0.994818238583406	11.4378884534161	8.65548178639279	4.29138138204172e-15	3.25258721488879e-13	23.790549639819
SEMA3F	1.00186962985399	7.13250652173913	8.64885775300612	4.46608148840524e-15	3.34227598456618e-13	23.7515153680104
ZNF415	-0.731473334886608	7.93870350310559	-8.63769366061808	4.77664724049721e-15	3.54335757531777e-13	23.6857520671128
FAM107B	1.10900905452004	8.99425781987578	8.6293178529109	5.0236459805332e-15	3.66963105780109e-13	23.6364339165756
SRD5A3	-0.627996821373098	6.87483486956522	-8.62924627610277	5.02581049792061e-15	3.66963105780109e-13	23.6360125361565
RRAGA	-0.713119426529977	9.56129991304348	-8.62252323980507	5.23330279920826e-15	3.80123129363325e-13	23.596439026346
TROVE2	0.615289080459767	9.12833040372671	8.61301077259993	5.54149780500284e-15	4.0042346315321e-13	23.5404656319547
TEAD1	0.631033746194472	7.85164701242236	8.60515771852993	5.80946236944775e-15	4.17622485589269e-13	23.4942737748526
PHF6	0.7867296036036	8.0217789068323	8.59830484182498	6.05378889702321e-15	4.32954563886593e-13	23.4539777283082
SLC12A7	0.887603625815469	7.74862232298137	8.5913601996824	6.31179692575658e-15	4.47199528280838e-13	23.4131542319349
EP300	0.608767669462567	7.95996854658385	8.58141119312086	6.70056108867808e-15	4.7194962092275e-13	23.3546911952923
KTN1	0.59547629388009	9.42910476397516	8.57869551904682	6.81074826434513e-15	4.77299976354559e-13	23.338737546137
ANKRD13D	0.79820728114321	7.76003321118012	8.56818591195473	7.25439002536781e-15	5.05848616468897e-13	23.2770149816679
DBT	0.790417045355702	8.34989185093168	8.55585683463424	7.81153357084937e-15	5.4198829442321e-13	23.2046428053131
PARD3	0.763369135445788	7.53758814285714	8.55239137514414	7.97564728402133e-15	5.50635529816641e-13	23.184307453366
PROSC	-0.711432636843748	8.60451335403727	-8.54165205593534	8.50628757211429e-15	5.84377765914807e-13	23.1213086807019
KCNE4	0.970670537123327	5.97411123602484	8.52340127908832	9.48967150885065e-15	6.37601690502597e-13	23.0143148018243
SRGAP1	0.738059417831621	7.25042211180124	8.52324051697863	9.49881694038721e-15	6.37601690502597e-13	23.0133727296242
ANKRD12	0.640776219012107	9.0333268757764	8.52305082547797	9.50961936214974e-15	6.37601690502597e-13	23.0122611387184
SLC25A29	0.618436829916122	8.48144280745342	8.52095994815769	9.62950045758755e-15	6.42550303260842e-13	23.0000092322769
KCNJ10	1.01164405498601	8.8678381242236	8.51739943565621	9.83710650243612e-15	6.53277558490353e-13	22.9791483297415
UNG	0.683509038365949	7.62131134782609	8.49619144574435	1.11690548277349e-14	7.3821629681323e-13	22.8549601573794
SST	-1.85012257238273	7.71198877018634	-8.49295977654675	1.13871653699049e-14	7.45565296942222e-13	22.8360467370395
FBXL17	0.729540119913013	8.27711389440994	8.46541319269152	1.34264920608003e-14	8.74980646167857e-13	22.6749414449199
ZNF462	0.684281771046914	8.80762354658385	8.45713243723044	1.41076131438798e-14	9.15091966997894e-13	22.6265509918859
GLIS3	0.856685815004655	7.52531399378882	8.45037932323139	1.4688387225302e-14	9.48353001129915e-13	22.5871011589864
CXCR4	1.0232711898105	6.30423651552795	8.44431638167577	1.52299918712325e-14	9.78580840371716e-13	22.5516934837043
ZNF770	0.678904714973595	8.167399	8.44358224138475	1.52969040012214e-14	9.78580840371716e-13	22.5474067590437
POU3F3	0.745677022677853	8.21685402484472	8.43201335840463	1.63906965787989e-14	1.04360837141271e-12	22.4798738438859
TIMM23	-0.664074966604531	9.08477442857143	-8.43127523615279	1.64630604984079e-14	1.04360837141271e-12	22.4755663005771
ABCD3	0.594172723050631	8.6047180931677	8.40174252727038	1.96338863369191e-14	1.23339720204808e-12	22.3033392990734
PLOD2	0.825469927461948	8.27481510559006	8.39273680444771	2.07163383165008e-14	1.28404468516409e-12	22.2508672210438
SLC5A3	0.812718498602051	8.78914629813665	8.39046306435947	2.099887039177e-14	1.2957975508125e-12	22.2376226991832
CD200	-0.945811721963334	8.83489140993789	-8.36353764157568	2.46499264628713e-14	1.5077538353123e-12	22.0808895307969
RASEF	1.04413471932277	7.60600574534161	8.36119584395791	2.49957811064257e-14	1.52223215419307e-12	22.0672672848152
CHSY1	0.696801840478406	9.21459973913043	8.35133825350367	2.65052072116625e-14	1.60713747727759e-12	22.009942176093
UACA	0.701288927461946	6.62158808695652	8.32731058024056	3.05740297659973e-14	1.83254290335894e-12	21.8703257952959
NPAS3	0.663075861136997	7.78335269565217	8.32707501113581	3.06168432871528e-14	1.83254290335894e-12	21.8689577778079
CEBPD	0.832928235787508	9.91005038509317	8.32606458956226	3.0801158278292e-14	1.83569638183359e-12	21.8630901442845
ELK1	0.646985155483073	8.84856405590062	8.31844294874211	3.22273882036539e-14	1.90909266022455e-12	21.8188395551574
TNFRSF10B	0.781705430257842	6.87921760248447	8.31768674236793	3.23724207340014e-14	1.90909266022455e-12	21.8144499681934
ALMS1	0.592579294656729	8.22652045341615	8.31731813656776	3.24433500984668e-14	1.90909266022455e-12	21.8123103624207
ATP6V1H	-0.829951073159368	9.00000891925466	-8.31506111134284	3.28810359253623e-14	1.92671818073573e-12	21.7992100810847
PPFIBP1	0.680309525318417	8.22379562111801	8.29847921534314	3.62813827821508e-14	2.10825068449948e-12	21.7030086719518
ZBTB7A	0.690938713420318	8.61368654658385	8.29453563448287	3.7140115120052e-14	2.14031423745556e-12	21.6801409573291
LDLRAP1	0.785494966604531	6.99041762111801	8.28367750549886	3.96101303743117e-14	2.26394622213177e-12	21.617200310923
YWHAZ	-0.687049331624735	10.7486978447205	-8.27984243073019	4.05209300616399e-14	2.30655057403931e-12	21.5949777042595
GRAMD3	0.9487481444548	9.1194912173913	8.26811475828145	4.34370727383378e-14	2.4525239530723e-12	21.5270466671234
TSPAN31	0.69301449409754	9.06177186335404	8.26094565345931	4.53212725304739e-14	2.54859059157253e-12	21.4855397259868
UQCRC2	-0.623311209226467	9.54383821118012	-8.25247995840536	4.76508851925691e-14	2.66432220145565e-12	21.436544713993
SRP54	-0.708445014134828	8.18479877018633	-8.2520886077508	4.77614047299521e-14	2.66432220145565e-12	21.4342802742433
ATP6V1B2	-1.01136629822926	10.7342642111801	-8.2460032047544	4.95130409992253e-14	2.75103135368604e-12	21.3990744278399
SLC22A3	0.921213190742468	7.14610954037267	8.23568684949887	5.26292909796058e-14	2.91257179365708e-12	21.3394154271662
SCN2B	-1.09591418468469	8.08641377639752	-8.22734019758276	5.52923215426142e-14	3.02394790679725e-12	21.2911694203183
MT1G	0.992781436626279	10.0364207267081	8.22253203752431	5.68866187097781e-14	3.08692912267146e-12	21.263385970502
LRRFIP1	0.650988270270267	9.362147	8.22125259874087	5.73184841843249e-14	3.09830845129688e-12	21.2559939864894
SEPP1	1.04060509537123	9.44890360869565	8.21482915009032	5.95363164648879e-14	3.20576629119431e-12	21.218889498179
BMPR1B	0.801752551258152	7.87872547826087	8.2124089200391	6.03938524406991e-14	3.23943333129996e-12	21.20491233425
GPI	-0.943890765921097	9.90335042857143	-8.20832135941591	6.18700643745522e-14	3.2932821288836e-12	21.1813099420281
TUSC3	-0.775524831158748	7.94044329192547	-8.20465197001302	6.32257106059558e-14	3.34326917305711e-12	21.1601262639314
NUMBL	0.843369759707985	8.91915157763975	8.20448359701394	6.32886176457104e-14	3.34326917305711e-12	21.1591543265423
GGA3	0.617778491612302	7.97173570807453	8.17350433594983	7.59854879128657e-14	3.9988438280484e-12	20.9804657278698
PTPRZ1	0.766956898881636	10.7486559937888	8.15931591132358	8.2614899548754e-14	4.31260564306707e-12	20.8987202041048
AGK	-0.632839839391119	8.2118141863354	-8.14204606468254	9.14622589395758e-14	4.74175711216105e-12	20.7993010180908
SF3B5	-0.714248928549242	8.59107607453416	-8.13514739970973	9.52535578769668e-14	4.85652288274574e-12	20.7596112944285
METTL7A	0.861810478720102	9.06533385714286	8.13484034682051	9.54258803383509e-14	4.85652288274574e-12	20.7578450701219
SAT1	0.60033891255048	10.5044914037267	8.13423703965342	9.57653658938103e-14	4.85652288274574e-12	20.7543748182863
COG1	-0.629291009474995	7.79453332298137	-8.12205482781112	1.02882465719197e-13	5.15552929941067e-12	20.684325207392
DPP6	-0.63581442575334	9.88708257142857	-8.12162957611845	1.03140160227705e-13	5.15552929941067e-12	20.681880738863
SCRIB	0.807247099565076	8.74566252795031	8.09685491001354	1.1931169622577e-13	5.87957920694199e-12	20.5395617778603
PARP9	0.721145134358496	6.82862383850932	8.08998605970736	1.24224417456269e-13	6.1001187529758e-12	20.5001358775786
TFEB	0.761121172258466	7.44923785093168	8.08762012076851	1.259625989593e-13	6.16376984240839e-12	20.486559110366
ANLN	0.917510748990364	8.34665749068323	8.07955195674511	1.32073349316377e-13	6.41775236782645e-12	20.4402731813732
ADAM23	-0.651292794812049	8.53689464596273	-8.06816912765921	1.41197483391897e-13	6.79013828752897e-12	20.3750047992996
GNA12	0.614225336750541	9.01722263975155	8.06663978552516	1.42470049767207e-13	6.80440860977216e-12	20.36623863163
STS	-0.651572970798385	7.71028596273292	-8.06327069012428	1.45313732488889e-13	6.91653690542678e-12	20.3469295170954
RTN3	-0.840447030910228	10.7882736770186	-8.05983671960719	1.4827007922516e-13	7.03324668324519e-12	20.3272521194784
PTN	0.943514248524377	10.2028418819876	8.05551648724643	1.520742493896e-13	7.18924570165208e-12	20.3025013197527
AQP4	0.968958538831936	10.6292796459627	8.0439222306361	1.62768535697593e-13	7.64299662908632e-12	20.2361053045067
DUSP8	0.71045602252252	9.75278432919255	8.04213606590793	1.64481041237104e-13	7.69749194997536e-12	20.2258802320624
PSAT1	0.823554070363464	9.37732118012422	8.02869648666298	1.77952203245326e-13	8.2449216825891e-12	20.1489752441295
CLDN15	0.728558821528424	6.88170431677019	8.01955373445467	1.87735884915069e-13	8.61238372047879e-12	20.0966894289825
CDC42EP4	0.715308397328366	8.56162775776398	8.01845774884399	1.8894392261324e-13	8.63938342545654e-12	20.090423395705
ELAVL3	0.941685889561965	9.90605498136646	8.01307077002423	1.94994597767653e-13	8.88691065512315e-12	20.0596300009739
SLC7A2	1.25407037247592	7.5252112484472	8.01018088051067	1.98319287007103e-13	8.9445263603452e-12	20.0431143011709
ITGB8	0.746123029978253	7.62291483229814	8.00974615058574	1.98824262993476e-13	8.9445263603452e-12	20.0406300445802
NHS	0.614573669307238	7.55387572049689	8.00847842244593	2.00304126726525e-13	8.98212653160167e-12	20.0333859660116
ZFHX3	0.693689066790926	7.03520039751553	8.00472775143735	2.0474665418145e-13	9.15191294620031e-12	20.0119566990441
SLC1A6	-0.956610415967691	6.69273465838509	-8.00328287980509	2.0648398828521e-13	9.20008211062474e-12	20.0037026544576
FGF12	-0.863009219478097	8.19977979503106	-7.98914108533878	2.24278766033021e-13	9.89807490853328e-12	19.9229495442631
GOT1	-1.20989977539609	9.70508341614907	-7.98625010442046	2.28099467220622e-13	1.00033810372918e-11	19.9064489447365
GLTSCR1	0.675090305840324	7.72747468944099	7.97787374032436	2.39537672821203e-13	1.04156028852651e-11	19.8586545255172
RHOBTB3	0.78028054349177	9.45835910559006	7.9777294511589	2.39739604630009e-13	1.04156028852651e-11	19.8578314214475
EEF2K	0.642042082945013	8.40063967080745	7.97499581137289	2.43597352800018e-13	1.0517673938542e-11	19.8422384714553
CRYM	-0.815513109661381	9.3665878136646	-7.96687658465123	2.55421778361571e-13	1.0994173213057e-11	19.79593930445
UNC5B	0.663262518173348	7.71968631677019	7.95672291324242	2.71012391194442e-13	1.1558222653204e-11	19.7380678067373
EEF1D	0.697839355545204	9.63393416770186	7.95558823691884	2.7281219196364e-13	1.15995086253809e-11	19.7316026463714
CDC37	-1.2887979137931	8.35905932919255	-7.95081910740868	2.8050731025343e-13	1.1890440573843e-11	19.7044334964599
LAMP1	0.604827312830068	11.211029826087	7.94721872608112	2.8645875985677e-13	1.21059208029167e-11	19.6839272793595
TMEM47	0.668121979030754	10.2445628447205	7.94054116620264	2.97829969235707e-13	1.2537773379019e-11	19.6459055415923
JAZF1	-0.789092742000624	8.01479542857143	-7.94016964657162	2.98475603171827e-13	1.2537773379019e-11	19.6437905358535
SLC39A12	1.14342423749612	8.54569546583851	7.93847350139007	3.01440861759113e-13	1.26243070813591e-11	19.6341351857003
PSMA5	-0.762151543336433	9.15298854037267	-7.9278925734429	3.20609163660492e-13	1.32284479183705e-11	19.5739234121773
DYNC1I1	-1.01080038940665	9.91223516149068	-7.91721289978853	3.41180701866618e-13	1.39944296124466e-11	19.5131855123634
PPARD	0.668834667598631	8.39558735403727	7.9135868944854	3.48458475384213e-13	1.42510319580887e-11	19.4925717372959
ZBTB20	0.934873612301958	9.15328074534161	7.91152341373028	3.52668559213347e-13	1.43810401368109e-11	19.4808427448438
SERPINE2	0.75472230848089	10.551310552795	7.90799171397021	3.59991495895677e-13	1.46368553987204e-11	19.4607714073918
RHPN2	0.952800129543339	7.76878874534161	7.90534768952087	3.65572285595257e-13	1.47775973765549e-11	19.4457474911997
SALL3	0.676977250854303	7.76788701863354	7.90326071065589	3.70037773626808e-13	1.49148751184956e-11	19.4338903951237
ZIC1	1.30166134948742	7.42839911180124	7.90067861724833	3.75637517387437e-13	1.50969476008219e-11	19.4192222384128
HVCN1	1.03869094283939	7.06548265838509	7.89683260363214	3.84134333061427e-13	1.53940730140077e-11	19.3973780318233
MSX1	0.870840567101586	7.5445681863354	7.89538151446826	3.87389398989318e-13	1.54764769978152e-11	19.3891375025259
GRIN1	-0.868455421404162	8.54463216770186	-7.86641466883195	4.58396845417339e-13	1.80587638592944e-11	19.2247795756571
ATP1A3	-1.14705251040696	9.04608627950311	-7.86456694416579	4.63340479885972e-13	1.82021023450416e-11	19.2143047030373
MFHAS1	0.624981649580619	8.20896373291925	7.86383419881254	4.65315553004469e-13	1.82283446691021e-11	19.2101510252816
MAP2K4	-0.843007246815784	9.22031688198758	-7.85986356506825	4.76164118765986e-13	1.85651956542121e-11	19.1876458907743
PTTG1IP	0.666029852127995	10.3487476273292	7.8564183255324	4.85779989155855e-13	1.88709964589625e-11	19.1681227468964
SLC38A2	0.777248947654547	10.5334316708075	7.85310931372153	4.95196676577237e-13	1.91833690320726e-11	19.14937516536
TBC1D7	-0.833297022211868	7.33988621118012	-7.84530918582028	5.18115631575972e-13	2.00156249250928e-11	19.1051966363343
KCNIP4	-0.768700590400743	8.33551400621118	-7.84322622896182	5.24411706247483e-13	2.02028885506282e-11	19.0934024668967
DHCR24	-1.00012297110904	9.15114460869565	-7.84158527150416	5.29425089459434e-13	2.03115467071255e-11	19.0841119856204
SULT4A1	-0.97502536905872	9.59487309937888	-7.82335176924888	5.8842887139758e-13	2.24828192890703e-11	18.9809395206512
PRDX6	0.707235316247289	10.6834073664596	7.79739345774639	6.83826589558414e-13	2.57174435400826e-11	18.8342437784595
CHRM1	-1.16588406570363	8.4402539378882	-7.7865667880104	7.28003836173993e-13	2.71463676451404e-11	18.7731252518509
HSPA2	0.965366068499533	9.70110175155279	7.78332815511478	7.4175978307962e-13	2.7512185996884e-11	18.7548500657576
XAF1	0.909856280211241	7.84887990062112	7.77759643519522	7.66738842005692e-13	2.83632357841151e-11	18.7225151804157
PTPRN2	-0.674832969089781	9.00279042236025	-7.77019040596048	8.00251812563374e-13	2.94467329235061e-11	18.6807509088439
TCF12	0.602722176452316	8.65829656521739	7.76856122577851	8.07816456329105e-13	2.96468639472782e-11	18.6715660256567
RIN2	0.814923096769176	8.65932729192547	7.76505941032211	8.24316686505729e-13	3.00940327487144e-11	18.651826696484
CCKBR	-0.710108399968938	7.35081427329193	-7.75599516795267	8.68592828559984e-13	3.16276647182703e-11	18.6007514763364
HSPA1A	1.01063748555452	11.4106070124224	7.75369846901823	8.80180516378866e-13	3.19596693531496e-11	18.5878143586545
GPRC5B	0.777035930102514	10.7582846024845	7.75328279566369	8.82294041371188e-13	3.19596693531496e-11	18.585473091814
GJA1	1.10338715874495	11.5462200496894	7.75222549225245	8.87692663343152e-13	3.20719219766414e-11	18.5795181229956
ZFP36L2	0.819731868282075	7.87493988819876	7.74400121615272	9.3081811694732e-13	3.35431252169182e-11	18.5332098584229
UBE2N	-0.586656922802117	9.07088680745342	-7.73658440040062	9.7148507355722e-13	3.4739309835459e-11	18.4914674678484
UQCRFS1	-0.764972636999062	9.20612057142857	-7.73312899485696	9.91027329083347e-13	3.53474862695559e-11	18.4720264579713
WWTR1	0.853548820907111	7.01457157763975	7.72799020050701	1.0208121578991e-12	3.63169549848493e-11	18.443121646848
PREX1	0.699797167287977	8.76419668322981	7.72654216545646	1.02936399034469e-12	3.65280157998652e-11	18.4349783010955
XRCC2	0.830775355700526	8.01341037888199	7.72480359336479	1.03972544305755e-12	3.68020584489354e-11	18.4252019836383
GPHN	-0.652494255824798	7.86667757142857	-7.71920206516289	1.07381660655561e-12	3.79125225190494e-11	18.3937104289716
PSMD12	-0.590128562441754	8.96453980124224	-7.71776154691819	1.08276112149403e-12	3.81317843443325e-11	18.3856135978583
MKKS	-0.682588141814225	8.42588827950311	-7.71676156954003	1.08901355501682e-12	3.82553728923541e-11	18.3799933581699
NUDT2	-1.14971594516931	7.11902701863354	-7.71029846151081	1.13029572000493e-12	3.95065265944579e-11	18.3436764242615
DNAJA4	-0.588185620223676	8.86218425465838	-7.70931461627658	1.13671432236684e-12	3.96315448493199e-11	18.3381493187754
FOXO1	0.680723002485247	8.3059777826087	7.70248645705063	1.18226656545228e-12	4.10146505517349e-11	18.2997986533653
TUBA1B	-0.722330537744641	12.1043989937888	-7.69323712436937	1.24686541412818e-12	4.29352717664977e-11	18.2478744395033
FUCA1	-0.710162917054984	7.08877404347826	-7.69186123927128	1.25676881996598e-12	4.31696994168611e-11	18.2401529195774
EMX2	0.986879378067719	8.59672180745342	7.68771469515095	1.28708842901272e-12	4.41025435651385e-11	18.216886229442
PREP	-0.655193942528737	7.69195609937888	-7.68705603753796	1.2919707446688e-12	4.41613333459584e-11	18.2131909689314
SLC1A3	0.8258745139795	11.5675041925466	7.68622523871953	1.29815521823631e-12	4.42642363655832e-11	18.2085301558739
RTN4IP1	-1.14039590913327	6.55676660869565	-7.67670061064845	1.37118522323569e-12	4.66403637152317e-11	18.1551133544745
AJAP1	0.640358767163717	8.39490301242236	7.67125770462577	1.41472980754423e-12	4.80044328370118e-11	18.1246018377716
BACE2	0.709516666200682	6.91097772670807	7.66250506481539	1.48764090363711e-12	5.03559224323376e-11	18.075557963851
DVL1	0.600795868437402	8.72358308695652	7.65644109184193	1.54032401056092e-12	5.18873397373976e-11	18.041594884905
DHRS7B	-1.39528589173657	6.97075675776397	-7.65486922611242	1.55427896872237e-12	5.22312638501257e-11	18.0327932351418
FZD8	0.712140498446719	6.77774246583851	7.65363228079322	1.56534844697828e-12	5.24768015422093e-11	18.025867563612
TUBA1C	-0.727578614787198	10.5201091304348	-7.64356550713462	1.65838686664336e-12	5.51977643012131e-11	17.9695230584818
DLGAP4	0.589688833799318	8.62494391925466	7.63729488793657	1.71908599408629e-12	5.70818411274463e-11	17.9344434888617
ATRNL1	-0.83111111587449	8.61486988819876	-7.6303918650086	1.78845175117952e-12	5.91036685354255e-11	17.8958417078888
ZNF785	0.594537174743709	6.83350208695652	7.6265095260635	1.82867362957019e-12	6.02900294042219e-11	17.8741388336295
MDH1	-1.11702338940666	11.1958551552795	-7.6047214257963	2.07158428472249e-12	6.76588160064164e-11	17.7524365751939
AMOTL2	0.757498906026714	7.94544972049689	7.60165730604077	2.10821358972507e-12	6.86942680427707e-11	17.7353344424809
ATP6V1E1	-0.901534867505445	10.8729221552795	-7.59601088931386	2.17739911115058e-12	7.06186232653628e-11	17.7038279731722
EFHD1	0.855478928549243	10.367455757764	7.5896838573222	2.25759630848926e-12	7.30497404134366e-11	17.6685369111103
C7orf25	-0.609588631562599	7.04659088198758	-7.58446469372087	2.32594570492159e-12	7.50871268537883e-11	17.6394358405286
KIF13A	0.63086823718546	7.6049717515528	7.5751713652591	2.45275668626851e-12	7.89980248191702e-11	17.5876415384646
POU3F2	0.612593188257223	7.81971004968944	7.57129363531589	2.50767108972315e-12	8.03953586604117e-11	17.5660388028336
TPD52L1	0.71746613963964	9.16559962111801	7.56963622716643	2.53151195544868e-12	8.09735452538698e-11	17.5568070303315
CAPRIN2	-0.646046940198823	8.22120333540373	-7.56701875081953	2.56962042794864e-12	8.16308120459492e-11	17.5422296335992
KIF9	-0.58990304442373	6.3596268136646	-7.56481851243681	2.6020929680016e-12	8.24745193903416e-11	17.5299778008242
ALDH6A1	0.674953345138242	9.18844980124224	7.55661689663674	2.72675558715885e-12	8.62297809943705e-11	17.4843228072629
SDC4	0.957861997825411	9.48603522981366	7.55529184525043	2.74744318256484e-12	8.66874267512426e-11	17.4769490145329
MPP1	-0.662891791705491	8.77464745962733	-7.55479545864047	2.75523302745817e-12	8.66946181662347e-11	17.474186826411
MT1E	0.795622526405715	10.5118882236025	7.5544857739944	2.76010400586607e-12	8.66946181662347e-11	17.4724636021563
SARS	-0.62968599192296	8.9831068447205	-7.55370399744466	2.77243837779747e-12	8.68863497005921e-11	17.4681135970062
EEF1A2	-0.977799893755826	10.2837287950311	-7.54929461494943	2.84303500964881e-12	8.88990274541755e-11	17.4435826930062
WARS	-0.654144640260951	8.80402216770186	-7.54629461505434	2.8920804773167e-12	9.02303229008025e-11	17.426896583983
GABRG2	-0.983125826964898	10.0364905900621	-7.5433175245937	2.94157882115494e-12	9.15697728567561e-11	17.4103410369973
ACSS3	0.676243351817333	7.43388276397516	7.54074633038693	2.98500252106749e-12	9.25085447973494e-11	17.3960451903611
NFIC	0.933131018328679	9.23498260869565	7.53450346322773	3.09309261359213e-12	9.54342247547695e-11	17.36134455749
TMEM123	0.862384369214036	9.04892801242236	7.52700891654845	3.22797962225047e-12	9.88776759233022e-11	17.3197047576007
FGFR3	1.00017475815471	10.2560384161491	7.51786258550365	3.40050142186692e-12	1.03544525828288e-10	17.2689146224528
FHL2	-0.837083495029508	7.76559580745342	-7.5151409598156	3.45357685271506e-12	1.04931552914955e-10	17.2538070091555
SFT2D2	0.662661640571597	7.82835964596273	7.50486303796283	3.66150563670527e-12	1.10581056718388e-10	17.1967785540658
ELOVL5	0.60777238583411	9.11892623602484	7.50326226176682	3.69498631489092e-12	1.11296499238594e-10	17.187899819545
REEP3	0.729987170394531	7.49262813043478	7.49709112520631	3.82691556856285e-12	1.15021906291331e-10	17.1536800654176
CNOT10	-1.02654802003728	6.28627686956522	-7.49040180976212	3.97518894922472e-12	1.19221473302985e-10	17.1166023311206
COPS3	-0.832522906958685	8.45263798136646	-7.48453489856203	4.10990184402023e-12	1.22844573667542e-10	17.0840962442627
NEDD1	0.682142609350735	6.69053045341615	7.48437607421934	4.11361077748042e-12	1.22844573667542e-10	17.0832164370998
RB1	0.700293673656415	7.92860490062112	7.47958559157375	4.22704955326398e-12	1.25962463824401e-10	17.0566838251891
IMMT	-0.670591809257536	8.95595962111801	-7.47424568321696	4.35714843279784e-12	1.2928679158255e-10	17.0271178836146
SV2B	-0.952061775551414	10.6838657950311	-7.47065685496646	4.44680231314469e-12	1.31666889722114e-10	17.0072530696054
REEP1	-0.70912645324635	9.6833170931677	-7.47006478942172	4.46176726020394e-12	1.31830097904246e-10	17.0039763256057
GPAM	0.845350285492387	7.89357643478261	7.45965780791989	4.73309499711566e-12	1.39256841413027e-10	16.9464002887381
SDHB	-0.779286691363774	8.29440924223602	-7.44301168815358	5.20139353103593e-12	1.52392088621486e-10	16.8543880250202
PECAM1	0.806472863777576	7.91512542236025	7.43666186564739	5.39186055890838e-12	1.5764127327995e-10	16.8193155556236
ARSG	-0.692119462721343	6.40941019254658	-7.4353675856645	5.43152135055003e-12	1.58468612457679e-10	16.8121685572952
ZIC2	1.07847268406337	8.46014089440994	7.42891216620312	5.63368479607439e-12	1.63341721758947e-10	16.7765309189324
GOT2	-0.737057521435226	10.5181760559006	-7.42151824432281	5.87439425067465e-12	1.69615532546395e-10	16.735730878196
CHGB	-1.33528129092886	9.73995819875776	-7.41970300136416	5.93502780609807e-12	1.71012185503809e-10	16.7257173269691
SLC26A6	0.7799917889096	7.26378204347826	7.41495572178493	6.09653985240741e-12	1.75019515041314e-10	16.6995352742288
CECR2	0.672760298850571	6.92659527950311	7.41487849280226	6.09920294780429e-12	1.75019515041314e-10	16.6991094114485
NRXN3	-0.930902655017078	9.0298208757764	-7.40930951024412	6.29430200296633e-12	1.79877737158542e-10	16.6684062013917
PPP2CA	-0.651151127990055	9.79903142857143	-7.38044338572653	7.40884636449733e-12	2.09157431982348e-10	16.5094425725551
TTYH2	0.747998491767632	8.73065326708075	7.37852430088796	7.48950543726913e-12	2.10581941185797e-10	16.4988852038425
RWDD2B	-0.937897704411313	7.27060988819876	-7.36747781886544	7.97095605543966e-12	2.23667913781009e-10	16.4381422295788
TNS3	0.953212750543642	9.45795817391304	7.35319863076077	8.63888320720617e-12	2.41438607630656e-10	16.3596901693208
NRN1	-0.791099446567253	10.0345900062112	-7.34664922327393	8.96346778268204e-12	2.50009043394567e-10	16.3237320962491
SRGN	0.97247755358806	9.02343304968944	7.34261118524658	9.16956818352271e-12	2.55070532046722e-10	16.3015701142696
WDR82	0.600847491767626	10.8798068881988	7.34237987719976	9.18151492094181e-12	2.55070532046722e-10	16.3003008096326
ANGPT2	0.821377325566946	6.46527337267081	7.34032569135729	9.28828808835501e-12	2.57523788628626e-10	16.2890293263354
CA10	-0.86228966309413	8.21808251552795	-7.33849418815423	9.38452110309845e-12	2.59675657348831e-10	16.278981050345
IL17RB	0.808529754737497	7.98902163975155	7.33078817546354	9.80033324932428e-12	2.69576819516916e-10	16.2367168793119
MRPL47	-0.610399164492073	8.16791468944099	-7.329775759238	9.85629891737714e-12	2.70089090520513e-10	16.2311658635621
SPP1	0.934077065237657	10.3703922049689	7.32975066404199	9.85769016742729e-12	2.70089090520513e-10	16.231028273028
PON2	0.840199214507606	10.2771599503106	7.32544258326238	1.0099425190168e-11	2.7616977196487e-10	16.2074116687392
FIBP	-0.736470982292641	8.98275039751553	-7.32444257494065	1.01563702903792e-11	2.77183444363264e-10	16.201930687064
RAB3C	-0.993226827586209	8.17061436645963	-7.31788009304038	1.05380242174018e-11	2.870376674529e-10	16.1659714616008
PCSK5	0.726361142901521	7.3354490621118	7.31236986421872	1.08694050680561e-11	2.94911912605274e-10	16.1357905791433
TRAM1L1	-0.613597795899344	7.21730538509317	-7.30868920951965	1.10964732789449e-11	3.00488187083817e-10	16.1156370937662
ARHGEF1	0.624197963963964	7.72596022360248	7.3081034287133	1.11330413936533e-11	3.00894176891257e-10	16.1124301122208
GPM6B	0.627325842808323	12.1004472546584	7.30005991240448	1.1647380551862e-11	3.13568758079087e-10	16.0684072652541
TCEA2	-0.637958864554211	8.42283778881988	-7.29848364322633	1.17508925548641e-11	3.15149899173335e-10	16.0597830732958
NIT2	-0.81023087418453	8.02126545962733	-7.29342407484072	1.20893310698601e-11	3.2360424395445e-10	16.0321071635202
PDCL	0.596686613233928	7.42533911180124	7.29271533172609	1.21375023454717e-11	3.24271279137833e-10	16.0282311022122
FYCO1	0.724529780211243	7.28717302484472	7.29131146923289	1.22334796462367e-11	3.26210529916668e-10	16.0205540482054
STAT4	-1.10142403199752	7.84490822981366	-7.28899962462884	1.23931698234455e-11	3.29838065568265e-10	16.0079133001834
NECAP1	-0.912518822305067	9.85825457763975	-7.28575368026204	1.26208651060985e-11	3.35258256704096e-10	15.9901684823489
IL6R	0.686505797607948	6.36524763354037	7.28269717979226	1.28390487370456e-11	3.40405653397031e-10	15.9734629632709
EEF1E1	-0.652907715905559	7.28803768944099	-7.27096612413831	1.37116106693859e-11	3.6079645734954e-10	15.9093790037052
ID2	0.761721271823545	9.53047038509317	7.26915623807275	1.38513504229747e-11	3.6378706779436e-10	15.8994966902
GABRA4	-0.890154543491769	7.71905398757764	-7.26001508286188	1.4578923895982e-11	3.8074470534338e-10	15.8496033715027
MT1H	0.995635878378376	9.20440954037267	7.25933374210558	1.46346420781116e-11	3.81485454993168e-10	15.8458858242215
PPP1R7	-0.597506885368126	9.38387214906832	-7.25067125907538	1.53616497758033e-11	3.98945191384271e-10	15.7986368550664
HMGCLL1	-0.604617863622241	6.94630173291925	-7.24914392509251	1.5493483376696e-11	4.01621039352049e-10	15.7903090857764
NXN	0.727447968934452	7.76974505590062	7.24182493836152	1.61409083587445e-11	4.16083378874402e-10	15.7504148110921
C1QTNF4	-1.48704181081081	7.42760605590062	-7.23018672913796	1.72258657997755e-11	4.42416067115412e-10	15.6870197127726
DNAH9	-0.658600446567257	6.2373128447205	-7.22588244493085	1.76451210395986e-11	4.50693879154291e-10	15.6635868237018
NDUFV1	-0.643661518483999	9.09414006832298	-7.22287462247656	1.7944063781436e-11	4.5749161516619e-10	15.6472162213356
OSMR	0.79509098415657	6.95181500621118	7.21674851215784	1.85684879711053e-11	4.71686945801521e-10	15.6138845862759
CCT4	-0.673848576421257	8.85949011801242	-7.19799286318373	2.0616774499568e-11	5.19403678075808e-10	15.51192700016
ZDHHC23	-0.698583872009943	7.81180766459627	-7.19741653648229	2.06831283674946e-11	5.19724158942486e-10	15.5087961906295
CAMK1G	-1.006163666822	8.01203542236025	-7.18383974932418	2.2308741380317e-11	5.58559618114723e-10	15.4350796678159
SYPL1	0.615409970332401	8.40739285093168	7.18317591344097	2.23913832859421e-11	5.5962407044041e-10	15.4314771452016
MT1X	0.909663898726308	10.7509507267081	7.17910549266055	2.2904768756729e-11	5.71430957211705e-10	15.4093914333013
PAQR8	0.663673889251319	9.99128243478261	7.16834730323687	2.4318302575333e-11	6.02385519921126e-10	15.3510496867201
CDK7	-1.20854006725691	7.23588050310559	-7.16662092438797	2.45530196382369e-11	6.07121297650446e-10	15.3416917359242
RAB31	0.802185938490213	10.5581183850932	7.16543146033607	2.47160387773079e-11	6.08992715173738e-10	15.3352448464751
TXNDC9	-0.649336923112775	7.21656078881988	-7.16271796260512	2.50919427218459e-11	6.16077875350111e-10	15.3205397767006
AHCYL1	0.673347308480894	11.2246137267081	7.15395837061544	2.63443750521006e-11	6.42305339994048e-10	15.2730892399854
NFKBIZ	0.720072405871388	7.15187673291925	7.14816528862047	2.72063757171108e-11	6.61010654618167e-10	15.2417247899224
EGR1	-0.701542999223365	8.79545548447205	-7.14593998400816	2.75448519399842e-11	6.6807044374786e-10	15.2296802305793
ADORA2A	0.760616425442682	7.15079555900621	7.14505467732835	2.76806634590977e-11	6.70198841320446e-10	15.2248890113243
GABRG1	0.830210666356008	8.20239969565217	7.13780760998361	2.88175600675026e-11	6.95310887026628e-10	15.1856799922444
LARGE	-0.77681430521902	8.52075336024845	-7.13344695228648	2.95237406977037e-11	7.09893254776166e-10	15.1620973850626
CCNT1	0.645622075333963	8.27712294409938	7.13309266299459	2.95818605933863e-11	7.10066485086687e-10	15.1601817046303
RIMS1	-0.585820433364401	7.62343570186335	-7.11886712290629	3.20112379928427e-11	7.6182376288086e-10	15.0833037034833
CASD1	-0.725962874029206	7.6935248136646	-7.11839720927341	3.20947627298414e-11	7.62510325435039e-10	15.0807655529643
CHCHD6	-0.923543057315937	8.25245980124224	-7.11161626789946	3.3324273640543e-11	7.86832724430156e-10	15.0441493252371
ENO2	-0.696024191519108	11.2358602919255	-7.1115084458028	3.33441947610944e-11	7.86832724430156e-10	15.0435672470233
REPS2	-0.692023141658904	8.5985380931677	-7.10850510509033	3.39038399051705e-11	7.9868741776606e-10	15.027355551959
DNM3	-0.60094909148804	9.43376922360248	-7.10816107737321	3.39685354495538e-11	7.98862049543807e-10	15.0254987580287
TOB2	0.666520138862998	8.05762664596273	7.10169912675512	3.52066265036489e-11	8.23811431576993e-10	14.9906309281957
CRMP1	-0.736583297297297	9.7763778136646	-7.09053258361995	3.7451985032936e-11	8.70508972115542e-10	14.9304169731093
BCAS1	1.18210842342342	9.68295932919255	7.08901001148652	3.77688974804378e-11	8.76414383131756e-10	14.9222105820166
KLF2	0.822712157657654	7.75212234161491	7.08783824672754	3.80145935052036e-11	8.77908417553131e-10	14.915895610892
C5orf22	-0.605422087449518	7.44346011180124	-7.08696305686171	3.81991324834595e-11	8.80537358040209e-10	14.9111793237972
C11orf73	-0.838729038055297	7.71293146583851	-7.08243525795186	3.91680628085409e-11	9.01382514732527e-10	14.8867844843884
C12orf10	-0.685560816713263	9.04999075155279	-7.07621034180716	4.05398910062944e-11	9.29883749956878e-10	14.8532593346141
RBL2	0.594109008232371	8.62382944720497	7.07334539782703	4.11870951426103e-11	9.43177715695966e-10	14.8378350026628
NHP2L1	-0.674118145076113	9.19726740993789	-7.0730417054992	4.12562957506692e-11	9.43213607440708e-10	14.8362001720725
HIBCH	0.612192929791858	8.35193149068323	7.05803873700543	4.48216839328202e-11	1.01805082105392e-09	14.7554826410662
SYN2	-0.86507678083256	9.64197629813665	-7.04931362543707	4.70333106504293e-11	1.06271966515524e-09	14.7085823303431
CEP97	0.590868375116497	7.29448991925466	7.04633251681986	4.78133778864571e-11	1.0772299967763e-09	14.6925649474451
VASN	0.784920340323079	7.50158583850932	7.04450074769603	4.82990175210486e-11	1.08641628765894e-09	14.6827247036433
CUL1	-0.717737016309417	8.18802040993789	-7.04143889473939	4.91216718907565e-11	1.10136790384002e-09	14.6662794933032
MPV17	-1.02353357005281	8.27652532298137	-7.03012842784167	5.22822365228984e-11	1.1684744720326e-09	14.6055639061816
SLAIN1	0.75787099518484	9.47304465217391	7.02854965489367	5.2739077455432e-11	1.17491880861574e-09	14.5970930404238
KIF1C	0.805888046442993	7.95667356521739	7.0244716588946	5.39374177797846e-11	1.19969892879885e-09	14.5752173429723
COPS5	-0.725755201926065	8.71240207453416	-7.0169943255193	5.62048955851087e-11	1.24418011719036e-09	14.5351240633519
LLGL1	0.628986591643367	7.59363920496894	7.0153456943351	5.67173575213751e-11	1.25353449761188e-09	14.5262872059454
RRAGB	-1.17600725287356	6.69856281987578	-7.01425568742199	5.70587058385718e-11	1.2590834044695e-09	14.520445248697
GABRA1	-1.09465279015223	9.30166591304348	-7.00908006931478	5.87073825665658e-11	1.29341731006845e-09	14.4927128259256
CARTPT	-0.961028068965519	8.01202069565217	-7.00519547108328	5.99756126060396e-11	1.31719668252571e-09	14.4719052345576
BSCL2	-1.05673422429327	10.3113669751553	-7.00050629360478	6.15425798652233e-11	1.34525520188151e-09	14.4467961824768
MRPL55	-0.585542870146007	7.81590368944099	-6.9998539790485	6.17637387702895e-11	1.34797668370964e-09	14.4433039582406
PPME1	-0.599849365175512	9.54553470186335	-6.98988414754706	6.52431234843441e-11	1.41947051499635e-09	14.3899512581081
SNCA	-0.671376388474682	10.4098269937888	-6.98426112377952	6.72900939722434e-11	1.46172531236278e-09	14.3598781049952
C1QTNF5	0.680620610748677	7.47426407453416	6.97287793007758	7.16299110759011e-11	1.54636337440328e-09	14.2990380954598
WASF2	0.616976052811419	7.89661310559006	6.97177189193949	7.20660252194439e-11	1.55097652424439e-09	14.2931294720109
NVL	-1.28177353836595	6.24398736645963	-6.97122128800379	7.22841057633658e-11	1.55327294141125e-09	14.2901882502561
NKX2-2	0.999647872475923	6.8924267826087	6.97008952076284	7.27344176270622e-11	1.56054490496463e-09	14.2841429568413
DGKG	0.668418282541163	8.09515285093168	6.96610011894652	7.43439229582586e-11	1.59018458523907e-09	14.2628379256339
TM7SF2	-0.896256823237034	7.71124273913043	-6.95731285991696	7.80140892100876e-11	1.66392990591716e-09	14.2159335614601
POLR3C	-0.629318892979187	7.16298755279503	-6.94831597810918	8.19569766854276e-11	1.73703950889814e-09	14.1679433745525
CDC40	-0.605766766231756	8.6127869378882	-6.9457250502846	8.31284744782909e-11	1.7591953036028e-09	14.1541293505118
MAML2	0.735783095992544	7.42480404968944	6.94494352804492	8.34850749809269e-11	1.76406493285456e-09	14.1499630628755
TAGLN3	-0.714027763591178	10.8632565590062	-6.94257562317393	8.45747648032708e-11	1.78438679265721e-09	14.1373413321267
SLC25A18	0.985264652531841	10.3586331863354	6.94081120960574	8.53958453513173e-11	1.79898860916838e-09	14.1279379270721
DYRK4	-0.749684708139175	7.56855453416149	-6.93799642758561	8.67220300961683e-11	1.82142384295356e-09	14.112939283002
MAL2	-1.15278473936005	9.07767911801242	-6.92380334840262	9.37249326843421e-11	1.95087747942662e-09	14.0373612932113
ASCL1	0.731974320751785	8.20688031055901	6.92082566175472	9.5263439729555e-11	1.97406230381631e-09	14.0215158011768
KIFAP3	-1.06500776607642	9.38230588198758	-6.91071078472999	1.00677972018321e-10	2.07393648119277e-09	13.9677180570454
DTX3L	0.812883634513827	6.94016254658385	6.90506879164372	1.03828890079639e-10	2.13254447871966e-09	13.9377287305393
SLC2A1	0.672703611369986	8.88467586335404	6.89002823166234	1.12711832217859e-10	2.30480822890067e-09	13.8578477271164
PDK3	-0.629386585274931	8.60542006832298	-6.88523787301499	1.156953522111e-10	2.35889968119298e-09	13.8324259167812
CMTM7	0.616213497204104	7.09951529813665	6.87369379357416	1.23208995361437e-10	2.5011246714856e-09	13.7712027378252
FOXC1	1.13547010997204	8.67249966459627	6.87335696506166	1.23435301768725e-10	2.50207662567825e-09	13.7694172372678
C21orf91	0.809690311742782	7.58891858385093	6.87235827401334	1.24108709015756e-10	2.51207555287915e-09	13.7641235390818
GLTP	0.598157292326807	9.10577320496894	6.86476550076802	1.29348307090412e-10	2.61433549374331e-09	13.7238908040438
MTX2	-0.898650931034489	8.39995659627329	-6.86107604493957	1.31972480004102e-10	2.66351404650826e-09	13.7043498556573
VASP	0.872656793414103	6.61514834161491	6.85597438916082	1.35687781426575e-10	2.72665965385449e-09	13.6773387953831
TSPYL5	-0.62026662845604	8.60875437888199	-6.8458090782491	1.43400878297662e-10	2.86925200679943e-09	13.6235508243928
LRP10	0.652656021279903	7.94774995031056	6.84373549526227	1.45026534847827e-10	2.89347647351617e-09	13.6125842179193
HPRT1	-0.936118916744332	9.27066305590062	-6.83724026388791	1.50237210463474e-10	2.98888464639602e-09	13.5782445904843
OLIG1	0.899222905560739	10.2798598074534	6.83086042606443	1.55534895331072e-10	3.08987129670532e-09	13.5445325530003
IMPDH2	-0.749176227710475	8.65418685714286	-6.82995595890255	1.56300702462278e-10	3.09626363144735e-09	13.5397546169309
FIG4	-0.709388892513203	8.98676160248447	-6.82905095706096	1.57070683100579e-10	3.10710318655414e-09	13.5349742062081
SERPINB6	0.716990364709538	8.45099440372671	6.82761013856418	1.58304263166604e-10	3.12619100547395e-09	13.5273642210964
WDR70	-0.744907475458217	7.1962341552795	-6.8247119388263	1.60814606673992e-10	3.1676843286377e-09	13.5120594597198
SSPN	0.619548760639949	8.12686620496894	6.82221003083408	1.63013229605541e-10	3.20646332874313e-09	13.4988503187596
STMN2	-0.984817060888473	11.4254047204969	-6.80917449652725	1.74956975654915e-10	3.42689604281384e-09	13.4300709519404
ZNF566	0.942416457284874	6.54051342236025	6.80744669700086	1.76603465357779e-10	3.45429442900362e-09	13.4209600390606
IFRD1	0.653314037123332	8.26388595652174	6.807079337819	1.76955500954176e-10	3.45633251583605e-09	13.4190230713898
SLC16A6	-0.699363098322463	7.1035688757764	-6.80647920052363	1.77532093648232e-10	3.46274486436118e-09	13.4158588638099
ARPC1A	-1.31787155669463	8.6807718757764	-6.79429104581582	1.89651117841144e-10	3.67854588235409e-09	13.3516306766584
ID3	1.37290270643057	7.76424691304348	6.79392464938868	1.90027789180461e-10	3.68073270543153e-09	13.3497008598908
NAV3	-0.607611497980736	8.40866283850932	-6.79078244494494	1.93288540074397e-10	3.73352074775282e-09	13.3331531880551
APOO	-0.898216750077664	8.94679985093168	-6.77074753076828	2.15415370507419e-10	4.13230090384659e-09	13.2277444010106
GPR37L1	0.687166980118048	9.17554785093168	6.76857487732789	2.17959997162946e-10	4.1753710445528e-09	13.2163239637076
CLPP	-0.95986353153153	7.5498938447205	-6.76391593726194	2.23516881439842e-10	4.27594846167357e-09	13.1918413989916
LDHA	-0.846359843274318	11.168465068323	-6.75767743645971	2.31176963762462e-10	4.41038842220423e-09	13.1590730657643
FAM71E1	-1.10353339018329	6.79239563354037	-6.75688893992166	2.32163369673307e-10	4.42313435292405e-09	13.1549326155844
SNX14	-0.606980664958058	7.63953676397516	-6.75159957361734	2.38888432623411e-10	4.53270487260692e-09	13.1271647820392
HINT3	0.677417243709227	7.27119121118012	6.74678806435639	2.4517247805326e-10	4.63302896874086e-09	13.1019161642048
PFKM	-0.622039694470331	10.0246416273292	-6.73476180377401	2.61600615910153e-10	4.91682235779379e-09	13.0388519971944
MAFK	0.601556574401982	7.55544427329193	6.73433066241114	2.62209279835891e-10	4.92162936284164e-09	13.0365923210402
B2M	0.715623022833174	10.9835268944099	6.73147764924771	2.66272342299935e-10	4.98447528283878e-09	13.0216413040978
AMPH	-1.02675945837216	9.23273731677019	-6.72553665858851	2.74933229925818e-10	5.11911725573493e-09	12.9905193973112
PPIH	-0.793170804131725	7.35873186335404	-6.71804477236155	2.86251681826019e-10	5.30154841267684e-09	12.951295185485
KLF4	0.96989871730351	6.87096165217391	6.71322938936738	2.93767686289864e-10	5.43353335941438e-09	12.9260969794115
SMYD3	-0.868139353370608	7.76777558385093	-6.71083811116542	2.9757199313361e-10	5.49660796853155e-09	12.9135875540205
ITGA6	0.749863442994715	7.24892990062112	6.7079841525491	3.02175960758369e-10	5.56690349899104e-09	12.8986610160501
TFAP2C	0.848704175054364	5.47727044720497	6.70589759052279	3.05586318481695e-10	5.60014033843063e-09	12.8877503220838
TASP1	-0.655799573780678	6.82420121118012	-6.7010346021992	3.13682450420456e-10	5.72826433660894e-09	12.8623290612488
LRRC23	0.593482821373091	7.15635670807453	6.6934326059332	3.26763878830718e-10	5.95692686820026e-09	12.8226105493982
CARD6	1.01074339655172	5.44188360869565	6.68982283206898	3.33162309220845e-10	6.05773346074824e-09	12.803759333257
ANKRD40	0.597755654395776	8.59803067080745	6.68903724351454	3.34571057290129e-10	6.06590962342461e-09	12.7996575407866
PPEF1	-1.14614907160609	6.07571045962733	-6.68382517433549	3.44067309720732e-10	6.19943501468389e-09	12.7724506892836
AHNAK	0.815700871543956	8.10416047204969	6.68089964543177	3.49513384458212e-10	6.27324795322294e-09	12.7571847850121
STOM	0.705344984156568	9.7372297204969	6.67717655385831	3.56567123314619e-10	6.37523730993036e-09	12.7377625515268
PLCL2	-0.651598991767631	7.90128788819876	-6.67466584806005	3.61402866966135e-10	6.43694046323081e-09	12.7246684372663
SCD	0.684206091488035	10.5443715838509	6.66907879045476	3.72396854363859e-10	6.62429404458977e-09	12.6955402353161
NIF3L1	-0.714012759707983	7.99045140993789	-6.66383134782788	3.83022261375715e-10	6.79596495820067e-09	12.6681952598953
DNTTIP1	-0.870387649580617	7.28559257142857	-6.66359048734917	3.8351707640579e-10	6.79609802738901e-09	12.6669404047502
EPS8	0.790798985088535	8.05827310559006	6.64455992565557	4.2466935149336e-10	7.45899090167054e-09	12.5678751546387
DEGS1	0.633840230351035	9.74141162732919	6.63830575834793	4.39120445183014e-10	7.69343433231446e-09	12.5353538709604
NDRG4	-0.675545230351043	10.5284021304348	-6.6347674968027	4.475094613066e-10	7.83057333423068e-09	12.5169628886089
GPR37	0.740057919695557	8.67755130434783	6.63387809584765	4.49642883433521e-10	7.85804467714772e-09	12.5123408915989
HIST1H2AC	0.712474355700532	7.79077375155279	6.62624350596064	4.68372952249733e-10	8.12429003989399e-09	12.4726804145625
CAPNS1	-0.879332604069589	9.54708027329193	-6.62167377821612	4.79949346416738e-10	8.31474979518984e-09	12.4489539331287
PAK1	-0.71955278549239	9.74087759627329	-6.62136652487803	4.80737736141844e-10	8.31807502262301e-09	12.4473589800877
GBP1	0.832234930568498	6.61484132298137	6.6178385614159	4.89882134462015e-10	8.45531713763275e-09	12.4290483546582
NSF	0.684496091798694	8.90072775155279	6.60166212887653	5.34052526009658e-10	9.16100433915215e-09	12.3451622241836
PLP1	0.784467813451382	11.9533990621118	6.59937517416032	5.40605532985095e-10	9.26202059337855e-09	12.3333122940757
CSRP1	0.676834892202544	11.2481996459627	6.59909538336501	5.41412657256947e-10	9.26446738417839e-09	12.3318627113417
BLVRB	-0.908291994874187	7.49860540993789	-6.59155612065507	5.63613857221217e-10	9.59726355654102e-09	12.2928154895466
MRPL15	-0.666645256756761	8.32629637888199	-6.5906226067641	5.66424433591397e-10	9.63335994008002e-09	12.287982441039
CCK	-1.11366194097546	9.00717681987578	-6.58926608519439	5.7053319182479e-10	9.69142008914558e-09	12.2809600737267
KANK2	0.708852469245109	7.33240551552795	6.58488346371743	5.84009260133134e-10	9.87223411129295e-09	12.2582780589846
DCHS1	0.698539987884434	7.300012	6.58391499492963	5.87029207012278e-10	9.90974195709923e-09	12.2532669779701
ABCA1	0.699912374495177	7.89156639751553	6.5803406434136	5.98308673911442e-10	1.00773101043104e-08	12.2347761442926
NUDT18	-0.911858735166199	6.85298214906832	-6.57389500240595	6.19190824546969e-10	1.03913781457666e-08	12.2014462309629
GSN	0.67387833970177	8.00411585714286	6.56865485088495	6.36694903061769e-10	1.06594803338529e-08	12.1743637407199
CAPN3	0.662961193072382	8.54406866459627	6.56263870523613	6.57392316882162e-10	1.09927976633557e-08	12.1432861340361
HSP90AB1	-0.74469253603603	10.8611447080745	-6.54793115377049	7.10820594094747e-10	1.18436129094926e-08	12.0673809049117
TUBA4A	-0.794238008853688	10.8725963913043	-6.54638709119182	7.16671738811423e-10	1.19268544981672e-08	12.0594177829676
YES1	0.62063140493942	7.5220841552795	6.54214353433324	7.32997767345739e-10	1.21695081707187e-08	12.0375383106524
MAD2L1BP	-0.709529572848714	7.51475036645963	-6.53766948558919	7.50607004165401e-10	1.24322628029581e-08	12.0144793799786
RGS7	-0.801578458682826	9.24876151552795	-6.53441556337186	7.63674879070523e-10	1.2618732065779e-08	11.9977146651677
MYBPC1	0.76516768328673	8.48271428571429	6.53294698598722	7.69645833782423e-10	1.26873295483802e-08	11.9901499179705
RPS6	0.624685151289215	10.9273515403727	6.52843858434685	7.88264645454231e-10	1.2978912332355e-08	11.966933010769
MRVI1	0.747241905405408	8.42962619875776	6.52639147376978	7.96864478399518e-10	1.30995420605255e-08	11.9563940952069
C19orf18	0.754238978254116	5.7248909689441	6.5262482472269	7.97469612031131e-10	1.30995420605255e-08	11.9556568098311
PTPRO	0.808585910531219	10.0665094037267	6.52265921770015	8.1278183169026e-10	1.33317947257757e-08	11.9371846933134
TNFRSF1A	0.870217115874491	7.84871692546584	6.51916872257981	8.27951079943584e-10	1.35364663081984e-08	11.9192254074555
F3	0.976062159210937	8.71217778881988	6.51569113267283	8.43341231618973e-10	1.37558325335184e-08	11.9013381068972
WDR7	-0.75389175007766	9.19848513664596	-6.51486221557736	8.47050973114813e-10	1.38002019521719e-08	11.8970753196091
NDUFB5	-0.62802753137621	10.0598841801242	-6.50654944653831	8.85153471768647e-10	1.43039980501571e-08	11.8543436357167
PSMG1	-0.756874350264055	7.59643374534162	-6.50471848912637	8.93769856139537e-10	1.44098432528578e-08	11.8449359139608
ZNF573	0.609535539453244	7.76870319875776	6.49880045878679	9.22188180417577e-10	1.4821940259698e-08	11.8145388354752
LAMB2	0.816185425598006	8.06665275776398	6.49873271432897	9.22518582060654e-10	1.4821940259698e-08	11.814190970068
HMP19	-0.826470938645546	10.2572924347826	-6.49843903771094	9.2395224212817e-10	1.48278917936933e-08	11.8126829755525
MAGED1	-0.629517623019574	10.5815354347826	-6.49556651829127	9.38091309541491e-10	1.50360930297066e-08	11.7979350370105
STAR	-0.973616955576262	6.26289070807453	-6.49536685568817	9.39081961055101e-10	1.50360930297066e-08	11.7969100818972
LHX2	0.605170280366572	10.3763241428571	6.49191197892694	9.56387693925931e-10	1.52781016947205e-08	11.7791776220597
THBS2	0.632547686548615	8.06652688819876	6.48685826888443	9.82268717758938e-10	1.56021862618065e-08	11.7532489862674
FLT1	0.654031535104069	7.2172191863354	6.48275110267227	1.00380886859116e-09	1.59080891833777e-08	11.732185440147
CECR6	-0.875754649891271	7.49737693167702	-6.47697553685623	1.03488724162157e-09	1.63634211696762e-08	11.7025788015856
BGN	0.731671522522523	8.79032010559006	6.47670552890628	1.03636309175398e-09	1.63681989553805e-08	11.7011950698311
CUX1	0.748503511338921	8.11473111180124	6.47264185116591	1.0588266744326e-09	1.67040687801324e-08	11.6803737107114
PRMT7	-1.11659354395775	6.83922885093168	-6.47027811842272	1.07211278723348e-09	1.68754908925035e-08	11.6682660227595
RNF181	-0.75814183007145	8.42517619875776	-6.46418793201801	1.10710499165448e-09	1.74066360920106e-08	11.6370824253736
TJP2	0.667766439888161	7.79511432919255	6.45965495116901	1.13387705670534e-09	1.78074881000142e-08	11.6138834352309
LEF1	0.651039361602982	6.38075668944099	6.45775180265809	1.14530607521152e-09	1.79063212162555e-08	11.6041463222783
ITGAV	0.736272870611984	9.53442237267081	6.45719344399105	1.14868064760889e-09	1.79189041516259e-08	11.6012899031886
PHF2	0.604105240602665	7.2891418136646	6.45455208166799	1.16477738899888e-09	1.81497044323781e-08	11.5877793512196
TM2D2	-0.677557688878535	8.38515549068323	-6.45349757650134	1.17126545073922e-09	1.82300954519809e-08	11.5823864758482
AEBP1	0.966469244485865	8.18573316149068	6.45290205137345	1.17494523699207e-09	1.8246978034623e-08	11.5793411136
ZWINT	-0.776345863156263	6.61992330434783	-6.45210079662796	1.17991418884187e-09	1.83037633788528e-08	11.5752439650775
MRPS23	-0.632943737340788	7.82409197515528	-6.44681795294719	1.21319692707164e-09	1.87737333703688e-08	11.5482381193301
FERMT2	0.629672568188875	9.02486319875776	6.44665339702099	1.2142483507868e-09	1.87737333703688e-08	11.547397121127
CALB1	-0.934913207051882	7.61105922360248	-6.4388217069379	1.26533869841054e-09	1.95203689026918e-08	11.5073862895285
ARRDC2	0.651549337061191	8.4594839689441	6.43695567727295	1.27782036934163e-09	1.96911412937441e-08	11.4978572963723
RALGDS	0.601463550015527	8.8239139378882	6.43505212416829	1.29067780060343e-09	1.98673207585159e-08	11.4881383738994
EMID1	0.61504450652376	7.72557739130435	6.4333954084562	1.30197149191793e-09	2.0019067724683e-08	11.4796811096041
PBXIP1	0.751417047996275	8.39987622360248	6.42047493405888	1.39344839998718e-09	2.13081484498039e-08	11.4137685290029
MECR	-0.900490278191979	7.2004902173913	-6.41929902391333	1.4020810730887e-09	2.1416673215e-08	11.4077736415356
NCALD	-0.862800813762036	9.15041146583851	-6.41757167557062	1.41485746222475e-09	2.15816244550403e-08	11.3989686599263
GNG12	0.613740472662316	6.80782864596273	6.40995390893889	1.47258198983148e-09	2.23954508508068e-08	11.3601546876318
C14orf37	0.755815374650509	7.45830908074534	6.40574036475699	1.50549903100694e-09	2.28462344792413e-08	11.3386976644259
ZBBX	-0.916597707983853	6.67211154037267	-6.40473887015502	1.51342872078119e-09	2.29166959174967e-08	11.3335988963931
CRB2	1.00288432090711	6.30879390062112	6.40003940879205	1.5511903412103e-09	2.34375953396737e-08	11.3096795383167
PHF1	0.605587228021125	9.0134980310559	6.39500708099066	1.59265408432185e-09	2.4038045302979e-08	11.2840775635212
LRFN5	-0.612753605778197	9.35125375155279	-6.39300307713439	1.60946776178319e-09	2.42655539522469e-08	11.2738855368689
PPM1E	-1.01806070611992	8.60389846583851	-6.39248178574882	1.61386994853766e-09	2.42869928638309e-08	11.2712346490712
LPAR1	0.805788850108728	8.99537058385093	6.39137239612063	1.62327793834655e-09	2.43946488450225e-08	11.2655935747081
ACTL6B	-1.0263251971109	8.43921438509317	-6.38015362713434	1.72149898824049e-09	2.56770319679165e-08	11.2085807509202
ACTR10	-0.643757790462884	8.79349578881988	-6.36829828041517	1.83164408065851e-09	2.71745833498549e-08	11.1483980440369
USP39	-0.872583547219635	7.18145836024845	-6.35998782950224	1.91295587447934e-09	2.81711537755954e-08	11.1062507237809
IGFBP7	0.780252277104694	10.1445828447205	6.359728604235	1.91554846542828e-09	2.81795768975347e-08	11.1049365669498
SENP8	-0.68236869664492	6.18676626708075	-6.35197582653509	1.9947031332046e-09	2.92822419954435e-08	11.0656483033235
LRRC49	-0.623997436315632	8.88588452795031	-6.34282581410677	2.0922671070978e-09	3.06499549113298e-08	11.0193164393834
FAM107A	0.830719030288911	12.4217016583851	6.32698062027229	2.2724326460601e-09	3.31924297337011e-08	10.9391781456506
ANKRD36B	0.990377918297602	10.0812693229814	6.32164548621257	2.33646076542787e-09	3.39066408269064e-08	10.9122225145326
GABRA5	-0.754320411152533	7.61825577018634	-6.31706806064711	2.39280622148926e-09	3.46522072324914e-08	10.8891061389942
LGALS3	0.607576295588691	8.43184080124224	6.31419122255055	2.42889959662753e-09	3.51384167785971e-08	10.8745830514344
EPAS1	0.869550003883191	9.47022680124224	6.29606590322794	2.66892641537719e-09	3.8332489998816e-08	10.7831735001989
CCDC53	-0.705966529201616	8.01836629192547	-6.28867081617984	2.7734195279747e-09	3.971058391903e-08	10.7459244092502
HSPB3	-1.08224252749301	6.30503455279503	-6.273837919712	2.99527211523487e-09	4.26680949122222e-08	10.6712912729129
RUVBL1	-0.887820965983229	6.3601111242236	-6.27275755819536	3.01209554682451e-09	4.28639637714435e-08	10.6658595220345
SYT13	-0.757352559801191	9.79426042857143	-6.26965024084715	3.06100202039419e-09	4.34712160655981e-08	10.6502399898688
GLS	-0.715561775862065	9.68250947204969	-6.26703112148812	3.10282994732007e-09	4.39756772818351e-08	10.6370781430884
SLC9A6	-0.692579053898729	10.0988504906832	-6.26430730396614	3.14692555012241e-09	4.44200644959586e-08	10.6233937144358
KCNN3	0.617346804131714	8.04588465217391	6.26367557509636	3.1572401676818e-09	4.45205979560064e-08	10.6202204340658
TMEM35	-0.652811264523144	7.57323240372671	-6.26230584398011	3.17971880678085e-09	4.47922812922886e-08	10.6133407149231
UQCRC1	-0.973346190742467	9.28144221118012	-6.26012084883014	3.21590258638017e-09	4.52562840258908e-08	10.6023680872379
TBC1D19	-1.05607934063374	6.60471578881988	-6.25649396283132	3.27685921849381e-09	4.60212272518779e-08	10.5841597205332
CACNG3	-0.769775858651753	8.5980972173913	-6.24809165748677	3.42246994722364e-09	4.79214516907439e-08	10.5420016801642
STON2	0.62641060717614	7.5912631863354	6.24690288408611	3.44357790525063e-09	4.81686433968158e-08	10.5360398815339
CRY1	0.680836692606401	7.4842599068323	6.24269237928076	3.519373643561e-09	4.913031514825e-08	10.5149294291948
TARBP1	-0.877766959459458	8.28551868322981	-6.23896772686564	3.58778765975123e-09	4.99853014014891e-08	10.4962621872658
LDLRAD3	0.600225944082013	7.62634699378882	6.23274945155652	3.70492633527979e-09	5.13607382423578e-08	10.4651125987875
PDK4	0.830068123485553	8.67558376397515	6.22672750657234	3.82194376037207e-09	5.28778052402271e-08	10.4349646572388
RAB3B	-0.701827824790304	6.85655355900621	-6.22604440323443	3.83544479369802e-09	5.30120050474852e-08	10.4315459347966
EBNA1BP2	-0.612498938800867	9.06701582608696	-6.22451079870032	3.86592621445859e-09	5.33276033499896e-08	10.423871553803
SLC4A4	0.588241625970804	8.62054450931677	6.22213997786784	3.91351665786947e-09	5.39307344966874e-08	10.4120099049021
SERPINF1	-0.967234664336755	7.85438426708075	-6.2216777065924	3.92286282187867e-09	5.40061647718854e-08	10.4096974007725
PRPF4	-0.615352646784721	7.65136265217391	-6.22003780750672	3.95619532929506e-09	5.43577340515752e-08	10.4014946851334
ZCCHC12	-0.752696982292635	8.45545731055901	-6.21488601249119	4.06273031841145e-09	5.56570108257035e-08	10.3757342400139
GLOD4	-0.618561943926681	8.03497996273292	-6.20729150833558	4.22493502070781e-09	5.75962304973521e-08	10.337783499103
GLRX	-0.868335650512577	8.70573703726708	-6.2062407182332	4.24787303423007e-09	5.78523802103247e-08	10.3325348117316
CTDSP1	0.701847571761419	8.15264888198758	6.20441344473348	4.28805272595685e-09	5.82857537194875e-08	10.3234088999346
EXTL2	-0.632369628611373	8.05611501863354	-6.20184328450871	4.34519998610965e-09	5.9005023375156e-08	10.3105756075031
GPR56	0.667551136688411	9.74097355279503	6.19931388589455	4.40217088275993e-09	5.96624636841303e-08	10.2979490451606
CDKL1	-0.692981278502644	6.59657095031056	-6.19783499653457	4.43581976981473e-09	6.00601383590643e-08	10.2905680149996
PGK1	-0.658524534482765	9.82931883850932	-6.19696073846946	4.45583024475499e-09	6.02725592564045e-08	10.2862051668026
ABT1	-1.01303389018329	5.82143359006211	-6.18929059166886	4.63523152177084e-09	6.25173489387004e-08	10.247944781766
EFEMP2	0.638518272755517	8.19711122981366	6.18851452250414	4.65377375322748e-09	6.27067910748894e-08	10.2440752072675
ICT1	-0.595376184840012	7.67454160248447	-6.18694314674785	4.69154115207494e-09	6.30613836258843e-08	10.236241055976
CCDC113	-0.611027065703639	7.60031749689441	-6.18685555339635	4.69365525625038e-09	6.30613836258843e-08	10.2358043922834
RAB20	0.68192521761417	6.22040660248447	6.18410370546775	4.7605507163303e-09	6.37758312103193e-08	10.2220880351785
EBF1	0.714499267940353	6.28477316149068	6.17511881344169	4.98555104951849e-09	6.65344449153922e-08	10.1773298641003
HES1	0.586657273376823	7.03862788198758	6.17475379013416	4.99490936795266e-09	6.6595608074061e-08	10.1755123544519
SLC27A4	-0.865000321373102	7.5262481552795	-6.17315688393262	5.03605336716744e-09	6.70160307810278e-08	10.1675618841114
ATOX1	-0.761856180335505	8.63201902484472	-6.16985545053811	5.12217203912989e-09	6.80970555364209e-08	10.1511291719432
THYN1	-0.638865656259707	8.88824985093168	-6.16555407003259	5.23654645632238e-09	6.94190844865702e-08	10.1297274466802
GNG3	-0.804391796520662	10.3891486024845	-6.15662389815661	5.48206560822661e-09	7.26048309328854e-08	10.0853245087059
ATP1A1	-0.717679277881329	10.9628507453416	-6.15244888434269	5.60069288998928e-09	7.38173044739052e-08	10.0645790533718
ATP11C	0.65988151801802	6.31525308695652	6.1522859721719	5.60537253964331e-09	7.38173044739052e-08	10.0637697273483
ST6GALNAC5	-0.807605370146016	8.44713668322981	-6.14852275508154	5.71454558710826e-09	7.51840120356715e-08	10.0450782717771
SLC7A11	0.690153702547376	8.30172526708075	6.1467181560106	5.76763578836301e-09	7.57395938837199e-08	10.0361175630179
SNX31	1.2188344009009	5.64129473291925	6.13843470227398	6.01760719922044e-09	7.86518744145533e-08	9.99500719850266
MAP2K1	-0.738375623796207	9.81590439751553	-6.13504380720164	6.12297519816975e-09	7.99541311925799e-08	9.97818831342927
SLC16A14	-0.615401994097544	8.16476131055901	-6.11790281609024	6.6839532756909e-09	8.67110812863119e-08	9.89325747532192
SNX10	-0.851258463342653	9.3750709068323	-6.11434787736026	6.80646032485004e-09	8.80546342211119e-08	9.875661906562
IL13RA1	0.626877374650509	7.77303050931677	6.09620473735922	7.4668382421986e-09	9.57980921119611e-08	9.78596008629486
FABP3	-0.626130424510713	8.45214937888199	-6.0883110676966	7.77341343250441e-09	9.92747470052257e-08	9.74698501357851
CLDN11	0.758915863156254	9.100723	6.08653170179687	7.8442080080395e-09	1.00009920237366e-07	9.7382037537694
LSM7	-0.747013095060582	7.92360994409938	-6.08486285484799	7.91118009241182e-09	1.00665435737934e-07	9.72996937514903
NEK8	0.61759706570363	6.5112237515528	6.08130352949969	8.05589819034139e-09	1.02413451378761e-07	9.71241178881515
PPAP2B	0.640156468468463	10.1401689254658	6.08015748544099	8.10304543063568e-09	1.02788770069089e-07	9.70675990944334
GPR4	0.72858935212799	6.49185057142857	6.07669068318996	8.2473207354288e-09	1.04182187478524e-07	9.68966695742801
PAPSS2	0.698757727244483	7.52682517391304	6.07637436985334	8.26060928418755e-09	1.04255617264506e-07	9.68810769031158
HACL1	-0.743237078285181	7.41137021118012	-6.07596573691884	8.27780734506641e-09	1.04378210880919e-07	9.68609340915227
MRTO4	-0.661667496427458	6.5855737515528	-6.07521044440014	8.30968771997507e-09	1.04496758289245e-07	9.68237055738266
RNF175	-0.682140081391742	8.63993576397515	-6.06568660159234	8.7221665532779e-09	1.09191503368055e-07	9.63545234273421
MIF	-0.7573773712333	10.6209689130435	-6.06545306853924	8.73252914052006e-09	1.09223185106451e-07	9.6343024488319
EIF3D	-0.648472872009938	8.93769827950311	-6.05526056633595	9.19676123432061e-09	1.1451610015521e-07	9.58414275810086
RPA3	-1.12402024945635	6.67257622981366	-6.05481534587916	9.217581940827e-09	1.14672968551983e-07	9.5819529368433
TRIM38	0.592715010096298	6.51710192546584	6.03395503154923	1.02467078354488e-08	1.26348883707489e-07	9.47946535346908
SMYD5	-0.870445763435845	7.17226477639752	-6.03322226131637	1.02848360017081e-08	1.26706999010443e-07	9.47586929112846
MRPL37	-0.944820774153473	7.98647570186335	-6.03119012559131	1.0391303397379e-08	1.2790566388336e-07	9.46589805310291
TNPO2	0.618858023143833	10.0137881925466	6.02646915842063	1.06428334229974e-08	1.30770885389534e-07	9.44274153237185
ZNF57	-0.823885385989438	6.76459197515528	-6.02504254592691	1.07200103286183e-08	1.31487479369314e-07	9.4357462059359
PRELP	0.656054127679402	7.15550555900621	6.02383606879129	1.07857064621341e-08	1.31945142386774e-07	9.42983112226264
CSPG4	0.769643247437091	6.53924213664596	6.00725306511419	1.17297187182336e-08	1.42617835435471e-07	9.34860462644283
PRR3	-0.932988754426843	6.16056657763975	-5.99738292345852	1.23295642932599e-08	1.49390185607126e-07	9.3003265056996
FGR	0.909132710624415	6.94602948447205	5.99082263126104	1.27447899524663e-08	1.54019792614467e-07	9.26826591920144
CCDC132	-0.599712978409445	7.22497642857143	-5.98565489080441	1.30815006588665e-08	1.57271213955649e-07	9.24302657664022
UBE2T	-0.973642323081704	6.24156045962733	-5.98398749508789	1.31919913206177e-08	1.58326601512336e-07	9.2348859489427
EFNA1	0.667594875737805	7.87544124223602	5.9833956863204	1.32314273389267e-08	1.58663358270569e-07	9.23199694390898
SSSCA1	-1.06701582727555	6.54155826708075	-5.98306319282094	1.32536341964264e-08	1.58793112116291e-07	9.23037390602818
ASNS	-0.717655166977321	9.08585480124224	-5.98014733413543	1.34499527214987e-08	1.60730968855203e-07	9.21614286371412
ATOH7	-0.774881656415037	5.99690529192547	-5.97845840191188	1.35649657309192e-08	1.61966619934417e-07	9.20790194344445
TAP1	0.693400241379305	8.13925054037267	5.97504767824544	1.38001764829807e-08	1.64493385668076e-07	9.19126430403301
NDUFA1	-0.595319486486487	10.4026381055901	-5.9706771384468	1.41074290995577e-08	1.68012131701479e-07	9.16995351486031
HLA-E	0.676769338614477	9.35745946583851	5.9700889515767	1.41492877232038e-08	1.6836686568925e-07	9.16708627184152
ALAS1	-0.698898940509476	7.96124109937888	-5.96700922541157	1.43704534484701e-08	1.70561994716905e-07	9.15207643593384
CLCN4	-0.629351408667292	7.96357627950311	-5.96515971620673	1.45048978520752e-08	1.71283069809518e-07	9.14306475961202
COMMD9	-0.671743882727552	8.13865940993789	-5.9612334574326	1.47944047827387e-08	1.73965235328899e-07	9.12394011290138
SGIP1	-0.878004729108419	9.14943188819876	-5.95901244697743	1.496067356383e-08	1.75624203300651e-07	9.11312523220071
NDRG1	0.621766674588381	10.8524504347826	5.94921793871637	1.57160193951831e-08	1.8371802722986e-07	9.06546314312077
PODNL1	0.655484447809879	7.27077919254658	5.9474982281053	1.58524456671857e-08	1.85157627533142e-07	9.05709986788024
DDIT4L	0.840562756446102	7.34076792546584	5.94584473768137	1.59847127760473e-08	1.86390304661167e-07	9.04906009707814
MRPS28	-0.762965465827898	7.35355435403727	-5.94445860741088	1.60964258951203e-08	1.87536136619338e-07	9.04232141796944
SALL1	0.592964069276172	7.03383303726708	5.94291434084328	1.62217849176499e-08	1.88681411560922e-07	9.0348151464696
MID1IP1	0.645245622708915	8.46959108695652	5.93771507900134	1.66509194339426e-08	1.93028863196811e-07	9.00955211901105
RPH3A	-0.808827770891584	9.03479142857143	-5.93589457341538	1.68037935376167e-08	1.94639289597677e-07	9.00070970635469
DDX25	-0.638955239515377	8.12961580745342	-5.93376837894982	1.69840791312727e-08	1.9656428843546e-07	8.99038473338743
KCNJ16	0.782062848244792	7.66464994409938	5.93302099162112	1.70479012010258e-08	1.97139328482178e-07	8.98675592487946
ZNF584	-0.652762770736256	6.84837791925466	-5.92943616181734	1.73573042468775e-08	2.00550923800293e-07	8.96935449835042
CXCL1	0.907176031997515	6.56171245962733	5.91940332865713	1.82527720178635e-08	2.09964822042357e-07	8.92068927038163
FAM43A	0.604779524852437	7.31909258385093	5.91133902524364	1.90052166685188e-08	2.17966078667075e-07	8.88161109971949
LEAP2	0.826537430413171	6.42987081987578	5.90761588201818	1.93627808744903e-08	2.21702251293631e-07	8.8635810136746
HEPH	0.73271037061199	7.64079279503106	5.90682112105638	1.94399576149413e-08	2.22221023686861e-07	8.85973317031054
VPS39	-0.651362504970489	8.21589565217391	-5.90665505576231	1.94561217170046e-08	2.22223647391766e-07	8.85892920570751
VDAC1	-0.606964857564456	8.34158344099379	-5.88980278090691	2.11667804124365e-08	2.40972995617829e-07	8.77741902123542
GABRD	-1.07162446769183	7.67181570807453	-5.87893979983804	2.23466731578862e-08	2.53371303951123e-07	8.72495746608287
PSMA1	-0.627151952469717	9.05346152173913	-5.87864566802884	2.23795002221014e-08	2.53537376196122e-07	8.72353786232084
ATP6V0B	-0.60386138350419	9.51062960869565	-5.87805451556275	2.24456196874037e-08	2.54080042338095e-07	8.72068485133896
ORAI3	0.593499766853059	7.43004922981366	5.87503197074989	2.27866880900411e-08	2.57522813698309e-07	8.70610040070803
ADCY2	0.591316884280827	10.0350823354037	5.87472542621779	2.28215612225582e-08	2.57708091343965e-07	8.7046215270526
ATP6AP1	-0.796351203324017	10.1491388571429	-5.86262826948997	2.42402856272861e-08	2.72186009145034e-07	8.64630080053675
SLCO4A1	0.81661177461945	7.42457234782609	5.86142212868074	2.43863860243756e-08	2.73606226464958e-07	8.64049024561924
BRD9	-0.588280982603294	8.32166676397516	-5.86095793116047	2.44428439966974e-08	2.74019214130179e-07	8.63825419218483
MRPS9	-0.620310341565704	7.79086306832298	-5.86060966457942	2.44852859055105e-08	2.74274535934337e-07	8.63657665719185
DHPS	-0.630502083411003	8.26285054037267	-5.8583244791367	2.4765568534228e-08	2.76747290687775e-07	8.62557095482427
MAEL	-0.890821273532149	5.88968097515528	-5.85480496438732	2.52034007438329e-08	2.81189301418795e-07	8.60862605102554
EMP1	0.646910589779435	6.99221408695652	5.84528480393816	2.642605524694e-08	2.94124314823484e-07	8.56282392982877
SYNJ1	-0.646978482447958	9.1836219689441	-5.84282705958112	2.67510150984958e-08	2.97266658616432e-07	8.55100744864236
CCNA1	-0.857714309723516	7.15259054658385	-5.83735921961547	2.74880651619963e-08	3.05213819067835e-07	8.52473048894681
ELF1	0.685403584032307	6.92701614906832	5.83221417406276	2.8199740797257e-08	3.12866813968612e-07	8.50001945681642
PHYHD1	0.807439424044735	7.49645336024845	5.82353221897868	2.94417642177113e-08	3.24837692864083e-07	8.45835335990814
PSMC4	-0.757668575178625	8.13597191925466	-5.82154189831462	2.97339545307197e-08	3.27543230557201e-07	8.44880721021608
FAM19A1	-0.726103188723206	8.92571155900621	-5.82014961011008	2.9940035856312e-08	3.28947566979377e-07	8.44213066505055
LATS2	0.793108004504504	7.18499455279503	5.81749705764898	3.0336533605751e-08	3.32866481247682e-07	8.42941357147893
ENC1	-0.981205045200371	11.285830757764	-5.80737190639983	3.18978292644989e-08	3.48899707390355e-07	8.38090561780238
MPND	-0.692117399658278	7.07575457763975	-5.80595087450542	3.21231527467321e-08	3.50631735250438e-07	8.37410211685216
EPHA5	-0.601347767008392	7.54052569565217	-5.80362229577884	3.24957524122109e-08	3.54051377453667e-07	8.36295589768141
KCNV1	-0.708563852904628	7.38149601242236	-5.79677511912986	3.36160585433272e-08	3.64775056566948e-07	8.33019748337863
PPP1R14C	-0.824874720720724	7.14612629813665	-5.79384813876523	3.41064125651182e-08	3.68837227338067e-07	8.31620190637061
CHST6	1.11662696784715	6.83719914285714	5.79229393967722	3.43696244592443e-08	3.70989769898314e-07	8.308772273941
PTCHD1	0.627452432898412	8.05114940372671	5.79122062640246	3.45525552551321e-08	3.723878945812e-07	8.30364221381598
COL1A2	0.748676825256288	6.70542404968944	5.79042393470693	3.46889557219874e-08	3.7356924826165e-07	8.29983471161084
LRMP	-0.759449013513515	6.55224852173913	-5.78528197234268	3.55820669057667e-08	3.82596380160233e-07	8.27526883188602
C15orf52	0.825783223205963	6.94772080745342	5.77774843173825	3.69313426799766e-08	3.95883554969219e-07	8.23930304825081
MANEAL	-0.63869529481205	7.58281649068323	-5.77545004947278	3.73528663050569e-08	3.99787470061645e-07	8.22833651302071
FOXD1	1.07156569478099	5.86875639751553	5.77219126348051	3.79586084368639e-08	4.05648086789658e-07	8.21279242092481
SOSTDC1	-1.1811031601429	6.61268627950311	-5.77123195331324	3.81387487847075e-08	4.06949495448761e-07	8.208217706332
PCSK1	-1.17952862100031	7.36166750931677	-5.77058686029334	3.82603552113484e-08	4.07934949371151e-07	8.20514169799577
MSH2	-1.00696372367195	6.47975301242236	-5.76653535069721	3.90328255265066e-08	4.15218752702259e-07	8.18582799772443
SLC25A15	-0.63231753044424	5.89049536024845	-5.76549346685955	3.9233927617342e-08	4.17012807173944e-07	8.18086274413444
DDT	-0.774816079527805	8.08088594409938	-5.76519779324121	3.92911823194151e-08	4.17012807173944e-07	8.1794537750125
UBL7	-0.923024834109976	7.90171795652174	-5.75823504068782	4.06633402587477e-08	4.30266269536036e-07	8.14628805990321
ELMO1	-0.764912999378688	8.15716283850932	-5.75554626810987	4.12056747805687e-08	4.35344197340766e-07	8.13348769975464
CYYR1	0.724135961789376	6.40617077018634	5.74658052410356	4.30657328624381e-08	4.52937187405401e-07	8.0908333084741
TOMM20	-0.626845177384284	9.98046364596273	-5.73648337579022	4.52589425310503e-08	4.74572340254156e-07	8.04284896950821
CASP7	0.736240812364086	6.50996890062112	5.73632519613605	4.52941556416447e-08	4.74584744236196e-07	8.0420977023072
CDK5	-0.888215839857107	8.86371328571429	-5.73313881680906	4.60092249839506e-08	4.81715203923555e-07	8.02696705996964
BAZ1A	0.607158003883193	6.52197433540373	5.72482719798846	4.79268456030425e-08	4.99916072385962e-07	7.98752526614745
ZBTB41	0.62403270223672	8.43217982608696	5.72232821752758	4.85185322824791e-08	5.05331927715798e-07	7.97567407827134
PSMD8	-1.063840824169	9.07723954658385	-5.72213264420984	4.85651387112094e-08	5.05439869004871e-07	7.97474673452623
ZNF510	-0.635722642280212	6.42201392546584	-5.71864378072313	4.94039542492951e-08	5.13786387740991e-07	7.95820723939636
GPR22	-0.748851173190431	6.95553014285714	-5.71556896083475	5.015495815768e-08	5.20432326240332e-07	7.9436361380237
PAQR6	0.850809196800242	9.90515210559006	5.7141110696728	5.05149290775277e-08	5.23777844546619e-07	7.93672923496876
GTF2B	-0.632773130941285	8.3149790310559	-5.71283771840135	5.08314012305154e-08	5.25886291959027e-07	7.93069756620927
LAMA5	0.671114839546444	8.65552180745342	5.71260526555768	5.08893827937879e-08	5.2609587282592e-07	7.92959656938417
CXCL16	0.693351288909603	7.37340938509317	5.69995230977003	5.41449562178138e-08	5.56042385429773e-07	7.86971170000999
AQP11	-0.896041197732217	6.42096337888199	-5.69425722376201	5.56759359013571e-08	5.70504483527058e-07	7.84278643053937
ITGA10	0.630805932277102	6.4026501242236	5.68592570017987	5.79921831451373e-08	5.92497425745117e-07	7.80342893398399
ZBTB34	0.596683157191671	8.03737675776397	5.68567166874729	5.8064266681917e-08	5.92799606988298e-07	7.8022295126089
PDGFRB	0.625292766231746	7.63533637888199	5.68418130948487	5.84889365807132e-08	5.96698397625915e-07	7.79519343183461
INPPL1	0.636208059801179	7.87286189440994	5.67295581785225	6.17866396680049e-08	6.27758200703492e-07	7.7422367773644
TIPARP	0.61783378595837	8.49694292546584	5.67201493380772	6.20711566554208e-08	6.3001772250109e-07	7.73780130261595
XRN2	-0.586179435073003	6.71841018012422	-5.67000383637949	6.26836004763908e-08	6.3530922401435e-07	7.72832232468207
HEY2	0.66278261494253	7.07567711180124	5.66934994799167	6.2884000219549e-08	6.36415288143564e-07	7.72524081353319
ERCC3	-0.60529897343896	7.94509526086957	-5.66286293539546	6.49063360569081e-08	6.54981014941852e-07	7.69468303875913
IFI16	0.665438682354766	7.59446308074534	5.66212972723676	6.51388753835792e-08	6.55482464583916e-07	7.69123065609626
EFNB3	-0.638144371699285	8.49507247826087	-5.66211349139528	6.51440338386138e-08	6.55482464583916e-07	7.69115421143017
ATP5G3	-0.602567160298237	8.6893970931677	-5.64848264978618	6.96187493168261e-08	6.97989272446051e-07	7.62702675976998
GLIS1	0.63970911307859	7.39012456521739	5.64057434739513	7.23511495894443e-08	7.20206375570586e-07	7.58986903744585
GJC1	0.587617322771044	7.53690572049689	5.63886047116031	7.29569856138586e-08	7.24685271631675e-07	7.58182087938868
DMAP1	-1.00168240540541	7.87465060869565	-5.62887400291548	7.65869572710346e-08	7.54828060849363e-07	7.53495833524777
CCT7	-0.750461815004654	9.67346655279503	-5.62862953550785	7.66779959669424e-08	7.5519161847103e-07	7.53381184733917
C14orf79	-0.808162075023296	6.73028334161491	-5.62659531448023	7.74396442326774e-08	7.62154748390204e-07	7.52427318527959
TMEM138	-0.619520327120222	7.11802933540373	-5.62243235900901	7.90214451426445e-08	7.76079629548817e-07	7.50475991733133
CDKN3	-0.658632025784407	5.55426511801242	-5.61664431109654	8.12733073154317e-08	7.9441325350348e-07	7.47764543154422
TRIM36	-0.653212326188259	7.07849847826087	-5.61660974129377	8.12869434066733e-08	7.9441325350348e-07	7.47748354362467
EXOSC5	-0.828591063373711	7.04381530434783	-5.61371706911527	8.243591540826e-08	8.04388479207687e-07	7.46393974708041
A2M	0.608365572848708	9.45783537267081	5.61166561530849	8.32603564913917e-08	8.10858192478316e-07	7.45433747657375
CNTNAP5	-0.604417234855542	7.3714040931677	-5.59918823584818	8.84510789526633e-08	8.58412489265026e-07	7.39598546878986
DTNB	-0.640383693693698	7.41499618012422	-5.59551455867669	9.0038708854242e-08	8.71394749258334e-07	7.3788217921319
RPP40	-0.71556484125505	7.30040309937888	-5.59353998852536	9.09035144635942e-08	8.79154239049435e-07	7.36959961062904
PDCD2L	-0.605444648803979	6.96258367701863	-5.59208689535853	9.15451055798049e-08	8.83521136620041e-07	7.3628143812768
MEIS2	0.632880719788755	8.76132301242236	5.58622068243643	9.41805187329311e-08	9.07699733413585e-07	7.33543419031179
HDAC1	0.696238983069275	8.60832447826087	5.5859079785739	9.43230633060497e-08	9.08445746454537e-07	7.33397521042188
SLC4A11	0.61158322895309	7.09497048447205	5.57744753961202	9.82607057810837e-08	9.41040342559842e-07	7.29452241591523
ESAM	0.917255356011181	6.63754526708075	5.54587888187031	1.14421179935798e-07	1.08197134993786e-06	7.14766978509773
ETS1	0.585242955110282	7.6345639068323	5.54587775807906	1.1442179902483e-07	1.08197134993786e-06	7.14766456748572
EPDR1	-0.78771448757378	9.60282249689441	-5.54410753315844	1.15401075447537e-07	1.08962992430017e-06	7.13944654491292
SCO1	-0.852131167443305	6.58754295652174	-5.52717138952041	1.251933734236e-07	1.17493054223791e-06	7.06091332066442
DUS4L	-0.680868427772601	6.14863763354037	-5.51827953199136	1.3065464238681e-07	1.22371366200567e-06	7.0197473034289
NETO1	-0.620924789064929	7.5448311863354	-5.5050791595858	1.39193433725688e-07	1.29758798578773e-06	6.95871809346999
CHORDC1	0.588785577974526	8.28757845962733	5.4921104349589	1.48111780879099e-07	1.37338224477388e-06	6.89885742227938
LENG8	0.709109103758927	8.14986163975155	5.48506965625428	1.53184677343892e-07	1.41480028003692e-06	6.86639938472396
TCIRG1	0.987587410531221	6.51591242236025	5.47994991740812	1.56979530750991e-07	1.44509156312691e-06	6.84281532077054
LETMD1	-0.631011363000937	8.84776282608696	-5.47994253940367	1.56985065118117e-07	1.44509156312691e-06	6.84278134493706
RBP4	-0.884433069120849	7.28597331055901	-5.4751149299255	1.60647455498817e-07	1.47394040420164e-06	6.82055686861998
ITIH5	0.622446712643674	7.65585219254658	5.46888932300813	1.65493683336115e-07	1.51342616905276e-06	6.79191644600469
LAMB1	-0.630891092109349	7.34517546583851	-5.46809121130452	1.66125184055275e-07	1.51721140591674e-06	6.78824641742412
NPTX2	-0.792326353836598	8.79361016770186	-5.46657880711974	1.67328319285163e-07	1.52620061527199e-06	6.78129280570378
TM9SF2	-0.657649641503575	9.24829432298137	-5.46333385619126	1.69938473297473e-07	1.54596343679489e-06	6.76637790064855
NDUFAF1	-0.645588905560738	8.16862007453416	-5.45880936590973	1.73644264456034e-07	1.57697911369662e-06	6.74559198506361
TCAP	0.750310475924197	6.35828816770186	5.45671908877394	1.75382821301571e-07	1.5913395093505e-06	6.73599307451124
DUSP1	0.61803606150978	9.12188077018634	5.45558054694445	1.76336918077444e-07	1.59895621554488e-06	6.73076576235483
C10orf54	0.61002081842187	8.01633102484472	5.45296942046861	1.78544200973751e-07	1.61686845894801e-06	6.71878031183847
NME7	-0.723974393134506	9.02009757763975	-5.44623103192666	1.84365680222316e-07	1.66132792004955e-06	6.68786843144643
CCNDBP1	-0.600412409754578	7.97435951552795	-5.43247837061744	1.96827223959184e-07	1.76979527100889e-06	6.62486106868936
PDLIM1	0.758947133581857	7.16437385714286	5.41898370936232	2.09851857950413e-07	1.87602180190799e-06	6.56314295040626
CHAF1B	-0.763233392823866	6.00934154658385	-5.41610849243031	2.12733632316639e-07	1.89568681644678e-06	6.55000683755987
SCN2A	-0.593574812208765	10.312716136646	-5.41570706662165	2.13139031133554e-07	1.89568681644678e-06	6.54817321296162
MRGPRF	0.817376760795276	6.29226827950311	5.41140499580928	2.17531253911422e-07	1.93228717646414e-06	6.5285282236871
GJA4	0.770625801025164	6.90700483850932	5.40590086865054	2.23279579453811e-07	1.97830814171718e-06	6.50340996701119
PODXL2	-0.795228298384595	7.97967904968944	-5.40181376084389	2.27643569872808e-07	2.01058722320848e-06	6.48476981267362
SLC17A7	-0.65185660702082	11.2806707204969	-5.39468163605166	2.3545885125291e-07	2.07566949404114e-06	6.45226566792768
PRDM16	0.699583337993164	7.11920160869565	5.39222374126362	2.3821230594763e-07	2.09861580464033e-06	6.44107091224529
ANKRD16	-0.618109573780679	6.21604985714286	-5.38175172616236	2.50299493029128e-07	2.19263613679914e-06	6.3934147708226
MSN	0.588602292792788	8.11954663354037	5.38001015251163	2.52366832172104e-07	2.20797229703398e-06	6.3854954627748
GAD2	-0.630036978564771	7.3764589378882	-5.37611613681308	2.57049624811142e-07	2.24190998600137e-06	6.36779500648342
RHBDF2	0.686975979652066	6.72443995031056	5.37372875946458	2.59962357648018e-07	2.26024628413919e-06	6.35694747628344
LRRC4	-0.867339732836286	7.21944844720497	-5.36919877001399	2.65577885699941e-07	2.30332661316628e-06	6.33637380068217
TRUB2	-0.613875066324947	8.05942059627329	-5.3622796110075	2.74383997168162e-07	2.36938651672271e-06	6.30497271906098
BFSP1	-0.678199118825721	6.08105598757764	-5.36205176766651	2.7467876391976e-07	2.36939238946175e-06	6.3039391833582
SYAP1	-0.849204925132033	7.13050759627329	-5.36201645802122	2.74724472519694e-07	2.36939238946175e-06	6.30377901561747
NLRC5	0.818170165424046	6.86041645962733	5.35819393010264	2.7971684902757e-07	2.40946953461303e-06	6.2864440445381
GPR158	-0.736647085430262	9.27553669565217	-5.3577761038182	2.80267877509358e-07	2.41272581465772e-06	6.28454974751524
NEUROD6	-0.912935592885989	7.80149467701863	-5.35352772734234	2.85931026960472e-07	2.45692797411629e-06	6.2652947705247
ACO2	-0.591918918763595	9.28856734161491	-5.34709431320037	2.94719729536042e-07	2.5277745068325e-06	6.23615686940626
ZNF217	0.719192379155016	6.02871367701863	5.34586868342376	2.96423660618538e-07	2.53770679618547e-06	6.23060858999026
TRIP10	0.61700816029823	6.91197142857143	5.34301059977582	3.00434485335537e-07	2.56574362063037e-06	6.21767384892648
HYLS1	-0.619024543957754	6.84646454037267	-5.34059224225501	3.03869488856668e-07	2.59349075373017e-06	6.20673294912673
PKIB	-0.679149120068345	5.88447479503106	-5.32355225829359	3.29181173319689e-07	2.78904048792004e-06	6.1297408229065
TTLL1	-0.708851036191369	7.46326674534162	-5.31778843309037	3.38199007104901e-07	2.85843759220838e-06	6.10373712690243
EIF3G	-0.713534957750856	9.31297969565217	-5.30884083564522	3.52676680181922e-07	2.96112521482064e-06	6.06340898970458
ZNHIT3	-0.596140792792795	8.12959726708075	-5.3083502200382	3.53487740798333e-07	2.96436562427754e-06	6.06119909535008
IFITM1	0.671551566635602	9.30175516770186	5.30772523570073	3.54523564365055e-07	2.97126540182395e-06	6.0583841682316
CITED1	-0.686985358651754	7.00371744099379	-5.29890575997018	3.6945962540211e-07	3.07794739298556e-06	6.01868617972843
CDH18	-0.636825591954024	8.79111435403727	-5.2887112635322	3.874886105272e-07	3.21279201094669e-06	5.97285699600848
SLC14A1	0.873559647561356	8.50790750310559	5.2864475344009	3.91606748369095e-07	3.24308058952221e-06	5.96268889221674
MCC	0.606805931189811	7.49219857142857	5.27886284694335	4.0571764445375e-07	3.34405335079905e-06	5.92864279139136
MKRN3	0.624774155172416	5.64049537888199	5.27244640108313	4.18040605665065e-07	3.43547099976724e-06	5.89986767145192
NECAB1	-0.866198971730354	7.85889855900621	-5.26250353928295	4.3785915092195e-07	3.58987872942828e-06	5.85532695922024
UHRF1	0.825426134513821	6.20498167080745	5.2610917880325	4.40746245098545e-07	3.6114260482634e-06	5.84900761108587
MYOM1	0.641621380242309	7.10829703726708	5.25637615957042	4.50524870554363e-07	3.67643057036346e-06	5.82790800145864
NELL2	-0.894961809257534	11.4029522049689	-5.25562665963442	4.52098406095576e-07	3.684690947173e-06	5.82455567409196
PRR18	0.646182258776021	8.65587296273292	5.25063938747213	4.6270598568275e-07	3.75605219809757e-06	5.80225747721911
NDRG2	0.718927330071446	10.9520328571429	5.24489670789015	4.75220468131787e-07	3.83975935606367e-06	5.77660044837642
WDR46	-0.90056730195713	6.69950644720497	-5.24456516880381	4.75952931246106e-07	3.84122660830914e-06	5.77511981333416
TFPT	-0.648043923578751	8.27769980124224	-5.24369371366266	4.77883464414409e-07	3.85457651516677e-06	5.77122826033295
GIMAP7	0.894019384125502	6.65749276397516	5.23928018980889	4.87778366914449e-07	3.92304331314239e-06	5.75152636997326
TDRD10	0.738532233612926	6.13164614906832	5.2358562523309	4.95591729098488e-07	3.97899957052822e-06	5.73625009650765
STH	0.633128129853988	7.08836019254658	5.21736959133163	5.39928265993543e-07	4.28907290037334e-06	5.65389261370327
ANKRD39	-0.726062341410374	7.51635080745342	-5.21731875290938	5.40055357310741e-07	4.28907290037334e-06	5.65366641623727
MRPL40	-0.589136262348561	7.98572785093168	-5.21683789462724	5.41258898687304e-07	4.29618474734954e-06	5.65152699156998
CHI3L1	0.828656431189817	8.61109901863354	5.20478762248815	5.72286119344106e-07	4.52956993210721e-06	5.59795910040706
LYSMD3	0.618106317645231	7.34422555900621	5.20394544232696	5.74518110668367e-07	4.54208025588495e-06	5.5942186051231
RIC3	-0.676994803976394	6.63121642857143	-5.20267389979278	5.77904073906639e-07	4.56367509326273e-06	5.58857194017278
ZNF416	-0.62232751786269	6.25490929813665	-5.19975497614213	5.85750404372972e-07	4.61518369456806e-06	5.57561331457411
GEM	0.73930570425598	7.21320919254658	5.19819334460977	5.89990661317421e-07	4.64334636723067e-06	5.56868255041134
FLJ33534	0.63806320907114	6.60005113664596	5.19515130034929	5.98336541960459e-07	4.70372120303301e-06	5.55518575563219
EFCAB7	-0.642984377291086	7.25251680124224	-5.19467654760182	5.99649347522192e-07	4.71138580312366e-06	5.55307990505802
ZNF382	-0.609037620534328	7.35659194409938	-5.18329899729791	6.31962488079802e-07	4.9429887037358e-06	5.50265393407137
SLC6A12	0.7435856276794	7.65957968944099	5.17832925155186	6.46602618436097e-07	5.04617801718512e-06	5.48065256731349
TAF13	0.590922110748682	8.67388395652174	5.17479138912032	6.57225054726073e-07	5.12334299229168e-06	5.46499944861698
PPCS	-0.591442125660144	7.71859198757764	-5.17375747038285	6.60361308928212e-07	5.14491553872226e-06	5.46042636785385
PLK2	-0.871762554986027	8.95078551552795	-5.17221595161362	6.65064340628158e-07	5.17866403930781e-06	5.45360936004749
PLXNB1	0.704352413637774	7.41220056521739	5.16916176128036	6.74478777605055e-07	5.24026798466858e-06	5.44010721677494
ZNF596	-0.72068258403231	5.66246004347826	-5.16312654399162	6.93464658508383e-07	5.36387028705375e-06	5.41344320060501
MXRA8	0.647192379776325	7.47246376397516	5.1623471177483	6.9595418561296e-07	5.37950750782371e-06	5.41000127054964
MEF2C	-0.675467482137314	10.6918357515528	-5.16056366105605	7.01683370960969e-07	5.41243157711376e-06	5.40212696649042
BDNF	-0.710549840944394	6.57803752795031	-5.14197404741438	7.64197576974413e-07	5.85255321718021e-06	5.32016669716316
HBQ1	-0.696369637154397	6.07820852795031	-5.14101751729589	7.67556628912407e-07	5.87278129024736e-06	5.31595518088398
GRIA4	-0.633923144610133	7.22481937888199	-5.13583537330747	7.86005779733049e-07	5.99651893006406e-06	5.29314847489098
PFDN1	-0.607362065703633	8.64017096273292	-5.13505475082347	7.88821995858392e-07	6.01471380767695e-06	5.28971437760232
CPNE6	-0.68250703386145	8.96059377018634	-5.13342272781331	7.94741491731937e-07	6.05653816595278e-06	5.28253603301726
KDELC2	0.722874283628456	6.57882499378882	5.11534401965471	8.63271644467242e-07	6.53948199551339e-06	5.20312815350154
GPRASP1	-0.65544348011805	9.81338816149068	-5.11263383668532	8.74027842183127e-07	6.61035330298061e-06	5.19124153579412
LFNG	0.665074631096616	6.36161954658385	5.11262846337612	8.74049296622418e-07	6.61035330298061e-06	5.19121797346625
NELL1	-0.815650683442064	7.56970085093168	-5.11216428301844	8.75904599219541e-07	6.61720776853506e-06	5.18918257843742
HEG1	0.656105019260635	7.70925870807453	5.11154037485147	8.78404354125591e-07	6.63249979568786e-06	5.18644699968928
SNRPC	-0.645429661230194	7.33312049068323	-5.10927935893116	8.87521567524914e-07	6.68685887666259e-06	5.17653540385678
CAV1	0.637567733457598	7.40796896273292	5.10287879599306	9.13832272938662e-07	6.87181194911143e-06	5.14849450649325
P2RY14	0.917837942373409	6.54840131055901	5.08198145788059	1.00511795837741e-06	7.49075688572631e-06	5.05712041683462
GNPDA2	-0.63328103572538	6.84496539751553	-5.0811544541504	1.00890702959826e-06	7.50812029603916e-06	5.05350991608098
COG7	-0.771361804753031	6.66558693167702	-5.08091668890748	1.00999896055733e-06	7.51223760209735e-06	5.05247196872539
FAM89A	0.609799761571917	7.64410849068323	5.08054691017749	1.01169944128228e-06	7.52087441797587e-06	5.05085779585165
COLEC12	0.674140182820753	7.65505232298137	5.07481076074646	1.03843681615495e-06	7.67870617078309e-06	5.02582904864847
SOX10	0.593118436781609	8.41116299378882	5.0603809424595	1.10876760779471e-06	8.16413572244197e-06	4.96295775325135
SRD5A1	-0.610019313606709	8.02465240993789	-5.0554297333726	1.13394909139663e-06	8.30570064528223e-06	4.94141514241259
OXCT1	-0.647298524697117	9.08397054037267	-5.05277132482965	1.14769778026516e-06	8.39758302391285e-06	4.92985479441973
CORO1A	-0.860041244175211	8.05226908074534	-5.04939641942771	1.16538534896341e-06	8.52252966787816e-06	4.91518506982141
CRH	-0.653454378223052	5.73770772049689	-5.04922949381654	1.16626702514393e-06	8.52450730223128e-06	4.91445967842293
SORCS3	-0.597690833022679	7.20905216770186	-5.04858107782982	1.16969800949932e-06	8.54510656913441e-06	4.91164208974563
ZNF222	-0.853233540695869	5.59235622360248	-5.03992407192408	1.21645457117286e-06	8.84498198622353e-06	4.87404971564537
RNF135	0.585864869058713	6.96708270186335	5.03068432527859	1.26835954405137e-06	9.18955101775326e-06	4.83397876584426
MYO1F	0.675748143678161	6.51898532919255	5.02639424115911	1.29318416599792e-06	9.32992570046921e-06	4.81539177415125
PRKAG1	-0.723229378223052	7.5641292173913	-5.02572763453748	1.29708358327536e-06	9.35322008912003e-06	4.81250470946957
GRIA1	-0.692318602205654	8.71196828571429	-5.02518156034658	1.30028642908048e-06	9.36662941113447e-06	4.8101398776813
AP2M1	-0.691247861758315	10.1822020062112	-5.0232567817086	1.31163700721171e-06	9.42405445779209e-06	4.8018059187057
GPS1	-0.694723747281763	8.05766904347826	-5.01978510586427	1.33235338560123e-06	9.55321352986875e-06	4.78678006371621
TNFRSF1B	0.662145876048466	6.97857221118012	5.0134273887202	1.37111775623937e-06	9.80595293769964e-06	4.75928275435705
HEPACAM	0.690929323081699	10.1957571614907	4.99645849284473	1.4800166561227e-06	1.04986329024859e-05	4.68601677150934
RARRES1	-0.610848882727558	5.19961640372671	-4.99320665269441	1.50182293280469e-06	1.06294066354604e-05	4.67199721460547
FOXQ1	0.666624267474377	7.61918013043478	4.99244368732401	1.50698421516794e-06	1.06574045967201e-05	4.66870883576233
SCG2	-0.663721658900277	9.49145044099379	-4.99187737691095	1.51082629526536e-06	1.06791604225903e-05	4.66626827772553
AGT	0.608671700217458	10.339136173913	4.98811878124662	1.53656804090504e-06	1.08446244425413e-05	4.65007547248855
PGM2L1	-0.64872167412239	9.22047950931677	-4.98704012729163	1.54403372852145e-06	1.08862964499293e-05	4.64543006246526
ZFPM2	-0.720611401366893	8.21270667080745	-4.98605078327956	1.55091220553098e-06	1.09237482920884e-05	4.64116992983096
CFI	0.614609464429944	5.72495704968944	4.9832968362455	1.57021610192099e-06	1.10263009855942e-05	4.62931465497029
GOLT1A	-0.858309037433986	5.24334688819876	-4.9830749949211	1.57178121097771e-06	1.1031736672519e-05	4.62835987510354
TLL2	-0.602903313140727	5.99588839130435	-4.97690678151958	1.61590953055052e-06	1.13129891129807e-05	4.60182509481481
ALDOA	-0.598326190431818	11.0395772298137	-4.97349896912926	1.64080245187005e-06	1.14699904730725e-05	4.58717553194909
TMEM141	-0.611913061975769	7.86596324223602	-4.97021631552167	1.66513260070862e-06	1.16225922169581e-05	4.57307098376891
SLITRK4	-0.609707495184843	8.88762735403727	-4.95807718453478	1.75818075282947e-06	1.21988003875422e-05	4.52097245257847
SH2D2A	0.609890331624731	6.06980554037267	4.95240210709796	1.80339201005864e-06	1.24802478050875e-05	4.49664845103325
FCRLB	-0.800384314538678	6.52477798757764	-4.94244717699051	1.88543665158549e-06	1.29720274015843e-05	4.45403018358002
SLC16A9	0.845118066790935	7.68658349068323	4.92966191853736	1.99612988098252e-06	1.36543775147062e-05	4.39938786631833
NUPL2	-0.697540592885988	7.1245902484472	-4.92512499784567	2.03690418306882e-06	1.38772182399012e-05	4.38002289399071
OCA2	-0.71767828766698	6.31999080745342	-4.91986778833423	2.08516196829685e-06	1.41644757963312e-05	4.35760001411317
IGSF22	-0.657465564926996	5.94544004968944	-4.91277444060891	2.15203373259961e-06	1.45690594343855e-05	4.32737380992447
FN1	0.641492056383964	8.02809516770186	4.91151817244651	2.16409173204107e-06	1.46435823847864e-05	4.32202396329838
CYC1	-0.657577622242934	9.46488172670808	-4.910442483426	2.17446849467171e-06	1.47066622825857e-05	4.31744392312542
CRYBA2	-0.677343812830071	5.36824773913043	-4.90394393730018	2.23819064011204e-06	1.51156448750617e-05	4.28979041070902
AOC3	0.844597686859268	6.33942337267081	4.89257372513308	2.35406063844106e-06	1.58444641234069e-05	4.24147170423052
SYT1	-0.852452948897177	11.0429473043478	-4.88004635411306	2.48845169204472e-06	1.66525658816006e-05	4.18833207978185
OLFM3	-0.721082744330534	7.72702472670807	-4.87658341303121	2.5268937845501e-06	1.68693445281645e-05	4.173660576938
RARRES2	0.816381524697108	7.59796029192547	4.87497516674105	2.54494192493524e-06	1.69783137606628e-05	4.16684952849534
AAAS	-0.633522320751786	6.86450945962733	-4.86644919967197	2.64272752361154e-06	1.75753352619392e-05	4.13076934876156
SERPINI1	-0.767527978254106	10.4219330186335	-4.86537225632639	2.65533502509073e-06	1.76507637082533e-05	4.12621528911945
MRPL17	-0.692150684374031	8.46957749689441	-4.85745441118382	2.74983229783344e-06	1.82094782647603e-05	4.09275625732316
TP53RK	-0.591779490680337	6.16221381987578	-4.85355170436288	2.79760017522634e-06	1.84731685813004e-05	4.07627925871562
NEU1	-0.719261437713576	7.17851739751553	-4.85164011534529	2.82128960112628e-06	1.86031701074738e-05	4.06821225003962
LSR	0.736737931811121	5.98704719254658	4.84935508210924	2.84986185863446e-06	1.876495442895e-05	4.05857240076074
DUSP12	-0.607614310500159	7.25910060248447	-4.83473129535161	3.03946467211376e-06	1.98525241819793e-05	3.99695955055743
GRTP1	0.680398723050636	5.69881826708075	4.83464221556271	3.04065622061579e-06	1.98525241819793e-05	3.99658466663349
PLD3	-0.659231056539308	9.62546393167702	-4.82928029527588	3.11321708311151e-06	2.02882829163893e-05	3.97402905127194
FXYD7	-0.670300074401986	8.45174411801242	-4.82181616554353	3.21702282204648e-06	2.08964137290453e-05	3.94266143250267
FOXF1	0.657724883659518	6.62692048447205	4.8182194387786	3.26823192393677e-06	2.11895687639341e-05	3.92755935789273
ENTPD2	0.60396034047841	6.19137222981366	4.81015953285291	3.38586718158036e-06	2.18810489871732e-05	3.89374781063893
SLC7A14	-0.659792323392367	8.01065896273292	-4.80588948610715	3.44983879893268e-06	2.22326487476503e-05	3.87585205375035
PTRH2	-0.686174907114011	8.13044021118012	-4.79947410849554	3.54815422467913e-06	2.27926516601873e-05	3.84898766147048
RDH5	0.727635109506059	6.91449108695652	4.79785693629005	3.57336193559454e-06	2.29333205493794e-05	3.84222000882357
DAAM2	0.64769685290463	8.8759421242236	4.78662773877321	3.75323786119013e-06	2.40324404096224e-05	3.79527460736397
SFN	0.655225811121468	7.12881777018634	4.78157781927669	3.83695692252967e-06	2.4501007894505e-05	3.77418962532268
RNF25	-0.693650037589315	6.27223888198758	-4.77774522293901	3.90169758682807e-06	2.48575032187776e-05	3.75819853496136
PKN3	0.701575090866727	5.65843939751553	4.77633671865095	3.92575467430768e-06	2.49879391546759e-05	3.7523241322126
PRC1	-0.706033018328676	6.97702094409938	-4.76900660664946	4.05328637756637e-06	2.57526796453488e-05	3.72177375552009
SCN3B	-0.809914647716679	10.1455372857143	-4.76379397136357	4.14640554349711e-06	2.62724996408953e-05	3.70007011488053
VSNL1	-0.713422996582784	12.1002717639752	-4.75815643660332	4.24944322859281e-06	2.68278566165484e-05	3.6766175058797
GDA	-0.731385026871701	9.03090877639752	-4.75537410433232	4.301204323446e-06	2.7093313231607e-05	3.66505050482671
PDE6H	-0.737032552966762	5.03262491304348	-4.75167536497457	4.37095840630695e-06	2.75202645301836e-05	3.64968163661733
CLDN5	0.694983483845915	9.05997368944099	4.74784935985326	4.44426293031645e-06	2.79062092868947e-05	3.63379347049254
OSTF1	-0.719165705032617	7.72195776397516	-4.73607872040784	4.67731216097628e-06	2.92117310331282e-05	3.58497452145369
ZNF713	0.745857873097233	6.20500952173913	4.73575056519788	4.68397572454873e-06	2.92402531130513e-05	3.58361480595818
VIM	0.634812454488971	9.68913049068323	4.73121054945833	4.77711284040065e-06	2.97683716140427e-05	3.56481051410516
DUSP4	-0.776425283939115	6.30043404968944	-4.72997175669173	4.80283556409458e-06	2.99019396325281e-05	3.55968193124814
RARS	-0.611357388319352	8.05307885093168	-4.72972187676417	4.80804035761999e-06	2.99209865360858e-05	3.55864755557487
TMEM38A	-0.592987939266852	8.07914134782609	-4.7259072679406	4.88817555883755e-06	3.03519574103065e-05	3.54286216019978
GNG2	-0.657835083566329	7.75841630434783	-4.72556784148918	4.89536825250028e-06	3.03830910767107e-05	3.5414580329539
DOCK3	-0.706180447809881	8.47666007453416	-4.71898368433304	5.03693183437012e-06	3.11646190603929e-05	3.51423606051924
KRT83	-0.58577714507611	5.63228247204969	-4.71521175820055	5.11980442915096e-06	3.15932710482033e-05	3.49865413729848
DMXL2	-0.606784153774464	8.25185899378882	-4.71170520459273	5.19802719724374e-06	3.20476071143949e-05	3.48417695979659
PSMC3	-0.722812041627835	8.13709355900621	-4.71135209883518	5.20596782852089e-06	3.20766432428005e-05	3.48271957861192
TUBB2B	0.698120046753647	10.8258111428571	4.70917465708897	5.25519366782665e-06	3.2342864471099e-05	3.47373440852933
RPRM	0.629141976234854	7.40561598136646	4.70264486422598	5.40552533170392e-06	3.31948288313266e-05	3.44680827459265
LRRTM1	-0.676434080304442	8.04664073913044	-4.69761652866429	5.52411278324812e-06	3.38783099714944e-05	3.4260928839402
MAP7D2	-0.714211668685927	9.39697554658385	-4.69443742138326	5.60038088692375e-06	3.43007957176279e-05	3.41300451629755
OCIAD2	-0.626163203168687	8.3868740310559	-4.69428280526992	5.60411601186158e-06	3.43041367691945e-05	3.41236813452781
RFWD3	-0.718578960391428	5.82140714906832	-4.68962003960287	5.71789363027353e-06	3.48979188480502e-05	3.39318423472742
SPSB2	0.605477198353527	6.47750369565217	4.68918523494962	5.72861644417997e-06	3.49480686485275e-05	3.39139606875525
CYBRD1	0.592332695557626	8.77918813043478	4.68838608628872	5.74837510079005e-06	3.50379541764065e-05	3.38810984067251
NFU1	-0.591333392357877	7.77588829813665	-4.68341602572424	5.87274373626202e-06	3.56868340505055e-05	3.36768172903898
PPM1J	-0.667334944547998	6.47000044720497	-4.6830502090881	5.88199974364332e-06	3.57119583913147e-05	3.36617878936227
NANOS1	0.649479341410375	6.90637183229814	4.68062937773209	5.94360844875779e-06	3.60232783252395e-05	3.3562351779493
IL13RA2	-0.887018752096923	5.32199095652174	-4.67112101215713	6.19167665063139e-06	3.73643974771551e-05	3.3172173296035
KCTD4	-0.668154599254427	7.0454422173913	-4.67036756307816	6.21175564026924e-06	3.74369680895397e-05	3.31412811834929
TMEM200A	-0.804192415657036	6.74888263975155	-4.66458716274216	6.36790529220759e-06	3.82787962091065e-05	3.29044059522201
SYTL4	0.61764586797142	6.52792367701863	4.6641602658382	6.37958641124924e-06	3.83277919608388e-05	3.28869210115437
TRIM17	-0.678454180646163	6.22536972670807	-4.65711531738229	6.57537029694257e-06	3.93900834025606e-05	3.25985489907803
LDB2	-0.603496319043181	9.6869702173913	-4.63907392889421	7.10356321997851e-06	4.2263776734565e-05	3.18615783487936
STOML2	-0.611679996427457	8.26918413043478	-4.63305943127604	7.28857865905264e-06	4.32354393786253e-05	3.16163797129739
EPB41L3	-0.591468478098792	9.85478149068323	-4.63169878807932	7.33107462556528e-06	4.34690334728459e-05	3.15609429202509
BSN	-0.598018114631872	9.5498158136646	-4.6310813270134	7.35043810744411e-06	4.35653250516003e-05	3.15357897734851
FERMT3	0.669941262969864	6.21601988198758	4.62773303693831	7.45630240395539e-06	4.40990641753867e-05	3.13994372401389
LOC153684	0.632707555762654	5.8521228447205	4.62685191853003	7.48440469290187e-06	4.42465060819031e-05	3.13635679959515
LOC284837	0.657486204721966	6.05089236024845	4.6257968859141	7.51818823935943e-06	4.44085782236792e-05	3.13206258116953
HAS1	-0.678305547685617	6.71903619254658	-4.6137722687269	7.91377782409085e-06	4.64697033830615e-05	3.08317281631821
NOSTRIN	0.691821078285182	6.26986698757764	4.61291150811117	7.9428528187755e-06	4.66208019405064e-05	3.07967687878608
TCEAL7	-0.607938618825719	9.22874134161491	-4.60516575172463	8.20916847379272e-06	4.80424102121332e-05	3.04824042037088
ZNF215	-0.597436770425596	5.16340703726708	-4.60449363079878	8.23267927675456e-06	4.81395996618948e-05	3.04551450634635
RFXANK	-0.645767677694937	7.01478348447205	-4.59304805224845	8.64315703209327e-06	5.02868034916866e-05	2.99914179242202
FSD1	-0.668828301801797	8.53232609937888	-4.58458577444408	8.95926154258015e-06	5.19741520269646e-05	2.9649133271105
ROBO3	0.602596721497361	7.50627589440994	4.57895198408179	9.17585913804532e-06	5.31422473169352e-05	2.94215259115593
HIGD1B	1.07675158154706	7.30723523602484	4.56061271416311	9.91645839170824e-06	5.70288365900054e-05	2.86821085662076
GALNT12	-0.662486621310967	5.55974441614907	-4.55492002793228	1.01578376755824e-05	5.83207921875966e-05	2.84530526932781
IFITM2	0.703203314072697	9.94663536645963	4.54926331648837	1.0403295131605e-05	5.96563955202977e-05	2.82256635612851
SUSD1	-0.783503263125197	6.96395008695652	-4.5257555195412	1.14859776136355e-05	6.5168203335948e-05	2.7283040051882
ERC2	-0.659182542870465	9.44437286335404	-4.52565771292067	1.14907012586894e-05	6.51684911564386e-05	2.72791260808414
PCP4	-0.702492389717309	9.92630691925466	-4.52506311605428	1.15194580568832e-05	6.52784892569253e-05	2.72553332461904
CGREF1	-0.673643718390804	6.9678598447205	-4.52041718546718	1.17465508449903e-05	6.63765794506623e-05	2.70695095780373
PAQR5	0.596784902143524	5.46413752173913	4.51408048959112	1.20632495393825e-05	6.79459119855527e-05	2.68162992428713
GLRB	-0.59674373703013	8.03897992546584	-4.50325940069994	1.26231744512108e-05	7.07851993954907e-05	2.63845338198457
UBASH3A	-0.596473383659522	4.36115865217391	-4.49940965318494	1.2828345573245e-05	7.18490391021985e-05	2.6231121900897
INHBB	0.682897313296054	7.23520240993789	4.49878190551344	1.28621042019091e-05	7.19802990368479e-05	2.62061159245001
CHRDL1	0.698041561975762	8.50285174534162	4.4899240785422	1.33476696637033e-05	7.43396969369034e-05	2.58535590364986
PYCRL	-0.799346228487107	6.21626121118012	-4.48906687944522	1.33955848426133e-05	7.4547017643689e-05	2.58194697520736
PLA2G4A	-0.771422540229887	5.50039334161491	-4.48816192720929	1.34463489496786e-05	7.4799673893984e-05	2.57834869143334
NEFL	-0.678849584498289	11.1496377639752	-4.48753933395371	1.34813813480246e-05	7.49646508291673e-05	2.57587345570061
RIT2	-0.624158904473443	7.69322186956522	-4.48004919953896	1.39097868841429e-05	7.71088244357667e-05	2.54611601453224
OMD	0.666990926219319	5.50764254658385	4.4800246066288	1.391121484873e-05	7.71088244357667e-05	2.54601837358915
TGFB1I1	0.946383288132959	7.1349418136646	4.45830033759015	1.52292862010029e-05	8.39808720281482e-05	2.4599302719739
TRIM47	0.646099105467537	7.14541728571429	4.45671171422523	1.5330249156097e-05	8.4462713507136e-05	2.45364776893288
IFI6	-0.61882890229885	9.09540527329193	-4.44870983378682	1.58486671838942e-05	8.70179183254286e-05	2.42202949807072
PPP1CA	-0.672767735321529	7.92442316149068	-4.44835148238132	1.587227387393e-05	8.71132355158711e-05	2.42061456480594
ADCY4	0.625144118825727	6.72581754037267	4.43255079326329	1.69474497416946e-05	9.20721208015869e-05	2.35831508509387
CHMP6	-0.644197071295436	6.8002650621118	-4.43243712295017	1.69554326097679e-05	9.20796196167534e-05	2.35786753158435
SERPINA3	1.09712362969866	9.29269495031056	4.42846172574377	1.7236903532684e-05	9.34262948569029e-05	2.34222088491064
POR	-0.739716688723201	7.82194269565217	-4.4260161737018	1.74122828374008e-05	9.43035714370454e-05	2.33260098249169
PPARG	-0.733034771823545	5.59458451552795	-4.42186046246766	1.77142457384131e-05	9.57159515954704e-05	2.31626350867627
VPS28	-0.597273659832243	9.25716774534162	-4.42147921817443	1.77421985198731e-05	9.58298607893689e-05	2.31476531477834
BAAT	-0.631691430723829	4.97603017391304	-4.41832418199234	1.79751586231295e-05	9.7012988451302e-05	2.30237071204585
KCNQ5	-0.695764742311281	8.38935986956522	-4.41747326313257	1.8038490154474e-05	9.72418955138364e-05	2.29902905553037
PRSS16	-0.66115327291084	5.82560920496894	-4.40800255324009	1.87580062589441e-05	0.000100460505102625	2.26187063120733
SCG5	-0.634569785337062	10.9388573167702	-4.39042140210574	2.01674787635476e-05	0.00010702270123152	2.19305718729779
RTBDN	-0.723567591022054	6.21929772670807	-4.38970697712314	2.02268536844452e-05	0.000107296957582074	2.19026547386013
TYRP1	-0.832052028114324	5.56296024223602	-4.38385393462492	2.07196575034839e-05	0.000109619250206216	2.16740739294105
TMEM151A	-0.726955262193231	7.39353045962733	-4.34039839935682	2.47565532732059e-05	0.00012892266316211	1.9984526672755
PCBP3	-0.62396226918298	6.23715472049689	-4.33879286387962	2.49193075314139e-05	0.000129576682637248	1.99223587307168
MYL5	-0.669456407579998	6.53943224223602	-4.33640620411671	2.51631444317045e-05	0.00013074709845177	1.98299785576207
ZNF165	-0.8283283398571	4.98346135403727	-4.33572755068371	2.52328972889182e-05	0.000131060702268623	1.98037173510194
RGS4	-0.678652845448896	10.2325031304348	-4.33191098406675	2.56286386668683e-05	0.000132868771319013	1.96560919897558
NRBP1	-0.610258952003728	7.49619072670807	-4.32407839058137	2.6459542907773e-05	0.000136668439034001	1.93534490828053
DYDC2	-0.726225643522833	4.89801973913043	-4.32214478698795	2.66686094842445e-05	0.000137697307614688	1.92788036292191
ALOX12B	-0.620583039608576	5.54091930434783	-4.31841741989244	2.70761043295082e-05	0.000139594584465553	1.9134985947182
SYTL5	-0.619181550792172	6.39577059006211	-4.30563313600588	2.85196215704195e-05	0.000145637574429864	1.86424628289772
RAB27B	-0.676818872165271	8.55631464596273	-4.29865395652404	2.93385251361171e-05	0.000149217750382308	1.83740752384795
TUBB6	0.606791537433982	7.00465342857143	4.29742471269175	2.94850753850443e-05	0.00014985381243434	1.83268399782108
SLC30A3	-0.78766628114322	8.27524585714286	-4.29716871893917	2.95156831282475e-05	0.000149954723827519	1.83170044448401
BMPER	-0.64833346272134	6.54423195031056	-4.28751860247022	3.06919793929899e-05	0.000155421330651648	1.79465777173359
ZFP36	0.668735524852437	8.37644365838509	4.27625137759641	3.21222986069038e-05	0.000161666393494002	1.75149170008913
CDH12	-0.706809873873881	7.40209580124224	-4.26954161646047	3.30042004594326e-05	0.000165745977532318	1.72582885809666
PTPRT	-0.698596887387384	8.24693488819876	-4.26614652486733	3.34592335120277e-05	0.000167789453634929	1.71285589863704
SNCB	-0.772178006834423	8.873316	-4.26513461242884	3.35960160100979e-05	0.000168414823607773	1.70899088162386
CTDP1	-0.597047966604534	6.82182598757764	-4.25406291659671	3.51280450004955e-05	0.000175087818290533	1.66675021110834
PSMA7	-0.586634187635914	8.01280440372671	-4.2527782824541	3.5310078853653e-05	0.000175806626095339	1.66185476495749
TPX2	-0.597304446722584	5.73876029813665	-4.25189610520423	3.54356073207963e-05	0.00017630573660215	1.6584936745271
HDHD3	-0.639772229574405	6.3847840310559	-4.23404491233336	3.80695196639549e-05	0.000188068551623633	1.5906006523231
ENDOG	-0.669143332712024	7.97452114906832	-4.22887640143143	3.88664832947902e-05	0.000191463078781047	1.57098609482893
SLC13A4	0.758535512581545	6.7506209689441	4.22475928861678	3.95127350306949e-05	0.000194234967479052	1.55537535031702
SHF	-0.616121624417517	6.46912919875776	-4.2076887794422	4.23037112472585e-05	0.000206426716953907	1.49077978062825
HLA-DPB2	-0.646165984933209	5.7532518447205	-4.20333280922026	4.3045567902668e-05	0.000209679877740345	1.47433024036596
SLC32A1	-0.645513606710159	7.52136276397516	-4.19758771250945	4.40430657007024e-05	0.000214090133935865	1.45265586171967
TRAPPC1	-0.690386592109354	8.02148622360249	-4.18651562936581	4.60282159793703e-05	0.000222653312538431	1.4109517864098
PMM2	-0.614251552190116	6.01359855900621	-4.18493076540763	4.63192830389047e-05	0.000223905969241097	1.4049894982603
C1orf220	0.665970729263744	5.82357996273292	4.1825916722662	4.67520875129839e-05	0.000225738155746634	1.39619310812405
CLUL1	-0.585706514445483	5.83662934161491	-4.1803274690385	4.71747189008397e-05	0.000227567841505054	1.38768212291992
C1orf87	0.620629691208448	5.17965562111801	4.17521294364416	4.8142880846349e-05	0.000231677231291643	1.36847064311629
CLEC4G	-0.586288515688103	6.26424000621118	-4.1746954386025	4.82418949653024e-05	0.000231913313854898	1.36652781666872
LPAR4	0.641641255048146	5.98927161490683	4.1514890136881	5.28877679549097e-05	0.000251645449300297	1.27960566726696
HES6	0.614257835663254	8.3239340931677	4.14279808221522	5.47354079924033e-05	0.000259904664576798	1.2471536294531
FOSB	-0.666024901832869	6.47191153416149	-4.14049905810185	5.52343931063781e-05	0.000261917322768293	1.23857824771535
SH3GL2	-0.60975729248214	11.378609242236	-4.13326824552903	5.68322869088581e-05	0.000268308420186505	1.21163236406363
TSPO	0.639445529046288	7.33801034782609	4.12106799713667	5.96289814117835e-05	0.000279995210359843	1.16625419728144
KIF11	-0.638779212022366	5.13319559006211	-4.07805108831678	7.05765613631611e-05	0.000324049713683464	1.00712448416888
RRAS	0.618631848866102	7.5271832173913	4.07799843840806	7.05910677018761e-05	0.000324049713683464	1.00693055193577
PRMT6	-0.614878957440201	6.32702316149068	-4.07140969439289	7.24290668008291e-05	0.000331915249282179	0.982677475891879
TAC1	-0.875900101584345	7.18240527950311	-4.06530996382924	7.41712967031404e-05	0.000338922969797509	0.960252943634892
RASL12	0.696546241534639	7.1915597826087	4.05994435841185	7.57368415905921e-05	0.000345510628989989	0.940549953723775
TXNIP	0.632801263591181	9.37131636024845	4.0597537541953	7.5793030840907e-05	0.000345653894083482	0.939850428179065
NOC4L	-0.629586279589937	6.99446726708075	-4.05133975415762	7.83134572780328e-05	0.000355856730513601	0.908997401186655
CCDC24	-0.626274878844367	7.07953236024845	-4.03883078297465	8.22088300785844e-05	0.000371391106017473	0.863225310389664
PAFAH1B3	-0.600199037744646	8.25734601863354	-4.02710395959828	8.6027923473357e-05	0.000386018475147824	0.820420333611167
ASCC2	-0.648357723827274	7.16371166459627	-4.02301278854573	8.7399665990839e-05	0.000391418028872267	0.805510806366949
UBE2M	-0.787466895930416	7.95446632919255	-4.02214749585973	8.76924525625035e-05	0.000392477196224863	0.802358994711948
SNAP91	-0.644398778813301	11.3200776459627	-4.0217779297121	8.78177863493806e-05	0.000392660098886971	0.801013026474591
STATH	0.614156380552967	4.02863916149068	4.00468861191311	9.38036047327174e-05	0.000417417061774881	0.738884073081194
RGS1	0.909033214352284	6.56229773291925	4.00373607940416	9.41484358807078e-05	0.000418550872423446	0.735427483494121
MICB	0.586126919384899	6.38270173913044	4.0035711314056	9.4208272116372e-05	0.00041868341712394	0.734828981864154
PPP1R13L	0.628172696800247	6.52319992546584	3.99987524581676	9.55585262650454e-05	0.000424278639698288	0.721424040140486
HIST1H1C	0.601413052811432	7.45340228571429	3.98475199909932	0.000101278190484537	0.000444718401919824	0.666678099600626
LY96	-0.683467874961171	6.15655457142857	-3.97976518447516	0.000103234676316113	0.000451886627716419	0.648663269724203
HYAL1	0.655143430102517	5.79045572670807	3.97085359017116	0.000106820940227255	0.000465484563889208	0.616516419858395
SPTBN2	-0.635397998446721	7.51579558385093	-3.9585428324147	0.000111970686529942	0.000485705503684783	0.572205358023328
TMEM158	-0.605797284094441	8.36885552795031	-3.9534884354036	0.000114152708996139	0.000493788362177468	0.554045509632974
ASNA1	-0.618280959304131	7.63078405590062	-3.95018017350778	0.000115602760886912	0.000499441172034968	0.542169676932568
SYP	-0.586543577042564	9.12607443478261	-3.93064578737942	0.000124528761441207	0.000533705626016924	0.472213425338198
PRKCDBP	0.622516860049702	7.17064011180124	3.91812812181952	0.000130589157708412	0.00055631454583035	0.42753603662447
NUDT1	-0.595820920938181	6.03988559006211	-3.91458743318773	0.00013235361990592	0.000562762786259455	0.414920188774206
DACH2	-0.613028579993788	7.47339229813665	-3.91179038717705	0.000133763498880932	0.000567183264029637	0.404960693176608
CHAC2	-0.61986465936626	5.4125778757764	-3.8683438711822	0.000157582746857256	0.000655232256312253	0.251018144752467
NMU	-0.614904189810504	4.81619885093168	-3.84183743866623	0.000174037949322669	0.000717519991607887	0.157801025833978
OR2L13	-0.667333313296058	6.13899395031056	-3.841811327223	0.000174054935580775	0.000717519991607887	0.157709461033198
TMEM169	-0.58646305793725	6.57749770186335	-3.841394233842	0.000174326480414497	0.000718427037783857	0.156246913147933
CLGN	-0.585405465827897	6.35703492546584	-3.82786630067291	0.000183354885517726	0.000750974224208579	0.108882705395685
LY6E	-0.602092625504811	8.63766647826087	-3.82683994303153	0.000184057672118498	0.000753410124850184	0.105294896581066
CXCL10	0.672861862379619	5.38792562111801	3.81474331978046	0.000192535575607593	0.000782828319948541	0.0630696246408968
AP4M1	-0.595708270114942	6.2102340310559	-3.81419441834966	0.000192928923275871	0.000783970502332548	0.0611562420925429
IFITM3	0.677498126747443	10.137904931677	3.80815189725138	0.000197309718322988	0.000799907363875694	0.0401081939276891
EMP3	0.588209309257533	6.99971762732919	3.79010132367307	0.000210964837082221	0.00084811634994196	-0.0226014661378864
TENC1	0.620667773066167	7.54233526708075	3.78918395526119	0.000211682200007347	0.000850755032075636	-0.0257818423450935
TRIM56	0.691281883504192	6.89645254037267	3.76751665401723	0.000229313047836391	0.000913714218607518	-0.100711377018396
PDGFRL	-0.622491834420627	5.59864331677019	-3.76045629856113	0.000235352444344206	0.000934308337268516	-0.125049492145265
TRHDE	-0.705924689810502	7.24031336024845	-3.74582315049518	0.000248352444559523	0.000977843927675639	-0.17537001033686
PDZK1	-0.629988860360355	4.95854276397516	-3.74562624215961	0.000248531925219836	0.000978274408443646	-0.176046014509728
CD163	0.632027271668218	6.3784940621118	3.72610387149141	0.000266948809320531	0.00104136170483472	-0.242919561458609
TEX14	0.642723346691521	4.73035988819876	3.71617887386498	0.000276799685736692	0.00107500580856607	-0.276804563484445
FCGBP	0.603061904007451	7.52589719875776	3.69844789649698	0.000295259437536749	0.0011384263521945	-0.337150174347203
HTRA4	0.60717133566325	5.45963324223603	3.63709456651463	0.00036851756878459	0.00139013957648631	-0.54407421456502
PVALB	-0.899618352593974	7.10947634161491	-3.59794512743548	0.000423892221275472	0.00157265254533326	-0.674574732453399
GBP3	0.629015449829138	5.17083605590062	3.59699734422879	0.0004253253570467	0.00157629216831605	-0.677719153112383
RSPO2	-0.731225818577202	6.3334828757764	-3.58637855015001	0.000441697167140998	0.00163219626204249	-0.712900373174223
GJB2	0.6618993869214	5.39207459627329	3.58583810581459	0.000442546085102972	0.00163452081793068	-0.71468855073641
RPS4Y1	-1.22781125955266	7.49226447204969	-3.54767036994675	0.000506541018003047	0.00183629348507161	-0.840392168540891
GALNTL5	-0.679810576731903	5.35285095652174	-3.51256292471122	0.000573002435907979	0.00205256362247467	-0.95499914381598
PLA1A	0.680878454178315	6.11519583850932	3.50573654153515	0.000586842283809766	0.00209741222194029	-0.977169987728476
TMEM117	-0.598190702858032	6.54047656521739	-3.46226132096702	0.000682623126862027	0.00238245888376834	-1.11749828468293
GPR83	-0.597872697887544	7.66804875776397	-3.44912562084493	0.000714331373248185	0.00247457104319846	-1.1596003325705
PCDH8	-0.618623492544272	8.35000429813665	-3.44775391017814	0.000717721015542028	0.0024855568122049	-1.16398891880114
MUM1L1	-0.588720770270277	7.3124281552795	-3.42596679898047	0.000773622201855321	0.00265423919372542	-1.23349121806787
NEFM	-0.586306022833179	10.5766414782609	-3.39609236743526	0.000856926174016533	0.00291486613250714	-1.32817227314019
GRP	-0.626861953867663	6.15382816149068	-3.15357925581234	0.00191731016269096	0.00597515252042193	-2.06989949766443
NTSR2	-0.591194522833178	7.37018036645963	-3.05838648845745	0.00259815520027155	0.00780061839030937	-2.34777982330035
TMEM17	-0.593503026561038	7.07946690062112	-3.03545928345984	0.00279253459258451	0.00830200115714848	-2.41357423733125
CCL2	0.590000577974524	6.24073801242236	2.95449234850566	0.00359120355241777	0.0103562706249004	-2.64238011162468
