# Supplementary material for: Transcriptomic Insights Into Alzheimer's Disease: Differentially Expressed Genes and Cholesterol Metabolism
Source: CNS Neurosci Ther. 2026 Mar 19;32(3):e70833. doi: 10.1002/cns.70833 (PMC13093267; doi:10.1002/cns.70833)
Supplement: Supplementary file 7 — Table S4: Supplemental statistical validation of MR analyses. [file CNS-32-e70833-s006.csv]

id.exposure	id.outcome	outcome	exposure	method	nsnp	b	se	pval	F statistics	lo_ci	up_ci	or	or_lci95	or_uci95
VqNYoe	VK8GcH	Alzheimer disease	ADAM23	MR Egger	4	-1.838859612	1.14000841002914	0.248074810572413	10.40737083	-4.073276096	0.395556871669577	0.158998642904915	0.0170215328934973	1.4852110326246
VqNYoe	VK8GcH	Alzheimer disease	ADAM23	Weighted median	4	-0.936787876	0.405696067107501	0.0209387045441201	21.32754756	-1.731952168	-0.141623585	0.391884597706398	0.176938658668256	0.867947903953774
VqNYoe	VK8GcH	Alzheimer disease	ADAM23	Inverse variance weighted	4	-0.765791205	0.333257269653128	0.0215675965286548	21.12134044	-1.418975454	-0.112606957	0.464965901876673	0.241961790956393	0.893501775852495
VqNYoe	VK8GcH	Alzheimer disease	ADAM23	Simple mode	4	-0.99412328	0.592069087701263	0.191731415268756	11.27705518	-2.154578692	0.166332131997209	0.370047730653647	0.115952031866335	1.1809652729481
VqNYoe	VK8GcH	Alzheimer disease	ADAM23	Weighted mode	4	-1.035622278	0.450448471225267	0.105075858695935	21.143288	-1.918501282	-0.152743275	0.35500540006365	0.146826849389471	0.858350053810999
d3ZtsI	9fpX6U	Alzheimer disease	ASCC2	MR Egger	10	-0.276664828	0.108159504195833	0.0337553308504549	26.17209692	-0.488657457	-0.0646722	0.758308617982145	0.613449424003172	0.937374684213606
d3ZtsI	9fpX6U	Alzheimer disease	ASCC2	Weighted median	10	-0.246563252	0.088618079816882	0.00539729290365205	30.96506654	-0.420254688	-0.072871815	0.781481930035115	0.656879499192663	0.929719998450259
d3ZtsI	9fpX6U	Alzheimer disease	ASCC2	Inverse variance weighted	10	-0.174058344	0.0715916829689614	0.0150462106761892	23.64419548	-0.314378042	-0.033738645	0.840247872938659	0.730242913142545	0.966824155731485
d3ZtsI	9fpX6U	Alzheimer disease	ASCC2	Simple mode	10	-0.196501108	0.180389780154293	0.304321883713378	4.746419728	-0.550065077	0.157062860955735	0.821600420840972	0.576912265295642	1.17006916325508
d3ZtsI	9fpX6U	Alzheimer disease	ASCC2	Weighted mode	10	-0.242796826	0.0893890630604504	0.0237558933069036	29.510545	-0.417999389	-0.067594262	0.784430873733752	0.658362630452507	0.934639615319245
auiI9D	OEvLWv	Alzheimer disease	CALB1	MR Egger	3	-1.256201838	1.71597254814854	0.597705359578961	2.143671178	-4.619508032	2.1071043568447	0.284733439173416	0.00985764451511372	8.22439186757247
auiI9D	OEvLWv	Alzheimer disease	CALB1	Weighted median	3	-0.673653497	0.292794720750518	0.0214045988067317	21.17418214	-1.24753115	-0.099775844	0.5098424629676	0.287213008160739	0.905040265096188
auiI9D	OEvLWv	Alzheimer disease	CALB1	Inverse variance weighted	3	-0.670960102	0.291457503938473	0.0213303493874024	21.19839112	-1.24221681	-0.099703394	0.511217521200306	0.288743418760561	0.90510583792354
auiI9D	OEvLWv	Alzheimer disease	CALB1	Simple mode	3	-1.05528051	0.488273707309261	0.163223727719618	18.68396943	-2.012296976	-0.098264044	0.348094769518445	0.133681259042878	0.906409540377193
auiI9D	OEvLWv	Alzheimer disease	CALB1	Weighted mode	3	-0.506536921	0.328097558858344	0.262609880938218	9.534023222	-1.149608136	0.136534294851275	0.602578747742296	0.316760872284275	1.14629418909041
LybuQ5	PEXG49	Alzheimer disease	CD163	MR Egger	5	0.353821445472021	0.221439107143871	0.208370338855389	10.21220802	-0.080199205	0.787842095474008	1.42450081270055	0.92293247574329	2.19864683356201
LybuQ5	PEXG49	Alzheimer disease	CD163	Weighted median	5	0.214218059079933	0.0808792233696403	0.00808219474150472	28.060681	0.0556947812754377	0.372741336884428	1.23889277716019	1.05727493437756	1.45170878774619
LybuQ5	PEXG49	Alzheimer disease	CD163	Inverse variance weighted	5	0.223213161098336	0.0834754458104389	0.0074952936121249	28.60105762	0.0596012873098759	0.386825034886796	1.25008701525868	1.06141326322924	1.47229886779816
LybuQ5	PEXG49	Alzheimer disease	CD163	Simple mode	5	0.248843071703058	0.145078739733483	0.161449431297309	11.76802412	-0.035511258	0.533197401580684	1.28254075034104	0.965111868770942	1.70437317114349
LybuQ5	PEXG49	Alzheimer disease	CD163	Weighted mode	5	0.191134319884046	0.113838545860503	0.16845345690557	11.27609337	-0.03198923	0.414257869770631	1.21062205177449	0.968517012948797	1.51324729730912
jn0a6x	QtyisJ	Alzheimer disease	CD163	MR Egger	5	0.434968663758525	0.243882450136018	0.172507266428611	12.72374138	-0.043040939	0.912978266025121	1.54491464637439	0.957872175406558	2.49173253578337
jn0a6x	QtyisJ	Alzheimer disease	CD163	Weighted median	5	0.268520039947715	0.0905043136489117	0.00300788603105166	35.2107146	0.091131585195848	0.445908494699582	1.30802718956441	1.09541313592755	1.56190853708453
jn0a6x	QtyisJ	Alzheimer disease	CD163	Inverse variance weighted	5	0.225157232173005	0.0984324727967262	0.0221708311372506	20.92931444	0.032229585491422	0.418084878854589	1.25251963709458	1.0327545835578	1.51904960412092
jn0a6x	QtyisJ	Alzheimer disease	CD163	Simple mode	5	0.157711919799267	0.140228783732866	0.32364908901273	5.059582638	-0.117136496	0.432560335915683	1.1708288535082	0.889463776347416	1.5411984621079
jn0a6x	QtyisJ	Alzheimer disease	CD163	Weighted mode	5	0.251764238510689	0.0975525788401833	0.0612753011837221	26.6422295	0.0605611839839299	0.442967293037448	1.28629274324088	1.06243259944086	1.55732139825615
cRq69h	T34dZt	Alzheimer disease	CHSY1	MR Egger	6	0.362828718312006	0.135221286846608	0.0550440205222	28.79871908	0.0977949960926542	0.627862440531357	1.43738963963157	1.10273669660321	1.87360136148948
cRq69h	T34dZt	Alzheimer disease	CHSY1	Weighted median	6	0.25356714882386	0.10502654260547	0.0157648299563085	23.31566614	0.0477151253171381	0.459419172330581	1.28861390548836	1.0488718157347	1.58315417814408
cRq69h	T34dZt	Alzheimer disease	CHSY1	Inverse variance weighted	6	0.221136913609699	0.0997286656370771	0.0265967484224185	19.66719676	0.0256687289610284	0.416605098258371	1.24749421780869	1.02600100775047	1.51680340634188
cRq69h	T34dZt	Alzheimer disease	CHSY1	Simple mode	6	0.0738431171953198	0.200499053310377	0.727730639544065	0.542569506	-0.319135027	0.466821261683659	1.07663788627508	0.726777407894587	1.59491630528367
cRq69h	T34dZt	Alzheimer disease	CHSY1	Weighted mode	6	0.25781630870089	0.104654788629676	0.0569836279215543	24.2751853	0.0526929229867246	0.462939694415056	1.29410108168093	1.05410590372254	1.58873752978103
UMvQZn	rmplx3	Alzheimer disease	DHCR24	MR Egger	4	-0.362475455	0.185502615805885	0.189907243840002	15.27274579	-0.726060582	0.00110967169116927	0.69595139539532	0.483811175201899	1.0011102876046
UMvQZn	rmplx3	Alzheimer disease	DHCR24	Weighted median	4	-0.23957054	0.112109303761759	0.0326031012655266	18.26600208	-0.459304775	-0.019836304	0.786965759073478	0.631722682244686	0.980359140744315
UMvQZn	rmplx3	Alzheimer disease	DHCR24	Inverse variance weighted	4	-0.221711003	0.105067785788294	0.0348436223507386	17.81128799	-0.427643863	-0.015778143	0.801146859682263	0.652043590012073	0.98434567966057
UMvQZn	rmplx3	Alzheimer disease	DHCR24	Simple mode	4	-0.215134409	0.2281007978969	0.415181559740022	3.558165446	-0.662211973	0.231943154903401	0.806433041054513	0.515709336870552	1.26104804239305
UMvQZn	rmplx3	Alzheimer disease	DHCR24	Weighted mode	4	-0.252898152	0.108404085867287	0.101876248943683	21.77007876	-0.46537016	-0.040426144	0.776546967472777	0.627902637474595	0.960380091914433
L6jj9O	kcYdfn	Alzheimer disease	DHCR24	MR Egger	4	-0.016989886	0.0938842038901447	0.873072398555177	0.130995344	-0.201002926	0.167023153746373	0.98315362832006	0.817910038752092	1.18178162766367
L6jj9O	kcYdfn	Alzheimer disease	DHCR24	Weighted median	4	-0.107978833	0.0565404624460832	0.0561638490766617	14.58876536	-0.21879814	0.00284047317853588	0.897646596521157	0.803483893356684	1.00284451114481
L6jj9O	kcYdfn	Alzheimer disease	DHCR24	Inverse variance weighted	4	-0.121637185	0.0531284446504531	0.0220507432335463	20.96710676	-0.225768936	-0.017505433	0.88546957216611	0.797902446751253	0.982646896778427
L6jj9O	kcYdfn	Alzheimer disease	DHCR24	Simple mode	4	-0.267335316	0.12532583476247	0.122648192321415	18.20084069	-0.512973952	-0.02169668	0.765416372055058	0.598712386567673	0.97853699999191
L6jj9O	kcYdfn	Alzheimer disease	DHCR24	Weighted mode	4	-0.094334494	0.0537378066564961	0.17744593390851	12.32653942	-0.199660595	0.0109916068221612	0.909978328832518	0.819008681329519	1.01105223646788
yoQvba	2BAemY	Alzheimer disease	DHCR24	MR Egger	4	-0.018406218	0.0727692060837284	0.823938518576705	0.25591389	-0.161033862	0.124221425553119	0.981762141527565	0.85126324489189	1.13226655599256
yoQvba	2BAemY	Alzheimer disease	DHCR24	Weighted median	4	-0.096238559	0.0425236547249992	0.023624778094912	20.48788122	-0.179584922	-0.012892196	0.908247319693759	0.835616985486485	0.98719055267964
yoQvba	2BAemY	Alzheimer disease	DHCR24	Inverse variance weighted	4	-0.106401197	0.0476685201728282	0.0256079474761371	19.92919162	-0.199831497	-0.012970898	0.899063873561465	0.818868723285561	0.987112861631993
yoQvba	2BAemY	Alzheimer disease	DHCR24	Simple mode	4	-0.235648944	0.134370759959118	0.177756897690439	12.30216195	-0.499015633	0.0277177456287745	0.790057979935215	0.607128002183028	1.02810545620517
yoQvba	2BAemY	Alzheimer disease	DHCR24	Weighted mode	4	-0.076840117	0.0448626766967244	0.185270399512509	11.73452901	-0.164770963	0.0110907292789325	0.926037899445457	0.848087925043617	1.01115245941658
gqNDD0	1UuZ7t	Alzheimer disease	DNTTIP1	MR Egger	7	-0.058208216	0.264797622445282	0.834702958313785	0.193286002	-0.577211556	0.460795124351157	0.943453485211515	0.561461790758656	1.58533402167052
gqNDD0	1UuZ7t	Alzheimer disease	DNTTIP1	Weighted median	7	-0.2109077	0.127835828510282	0.0989772069477278	10.88778864	-0.461465924	0.0396505239610393	0.809848812542611	0.630358909748567	1.04044709931724
gqNDD0	1UuZ7t	Alzheimer disease	DNTTIP1	Inverse variance weighted	7	-0.247223846	0.121230762246169	0.0414217801512901	16.63470244	-0.48483614	-0.009611552	0.780965857816915	0.615798093121451	0.990434491253647
gqNDD0	1UuZ7t	Alzheimer disease	DNTTIP1	Simple mode	7	-0.468572294	0.28442239524649	0.150563144003514	10.85639469	-1.026040189	0.088895600662645	0.625895225046521	0.35842344341601	1.09296654538679
gqNDD0	1UuZ7t	Alzheimer disease	DNTTIP1	Weighted mode	7	-0.224822866	0.131363582276931	0.137841957388219	11.71631355	-0.482295487	0.0326497550412212	0.79865767548236	0.617364611294174	1.03318860676151
0U0GRY	a73VRI	Alzheimer disease	ENC1	MR Egger	6	-0.053630106	0.0959400376480274	0.605979857841549	1.249906526	-0.24167258	0.134412367635196	0.94778262062912	0.785313262773737	1.14386441506644
0U0GRY	a73VRI	Alzheimer disease	ENC1	Weighted median	6	-0.069348832	0.0384918402445845	0.0716004554065338	12.983774	-0.144792839	0.00609517460753425	0.933001162390849	0.865201510425946	1.00611378798232
0U0GRY	a73VRI	Alzheimer disease	ENC1	Inverse variance weighted	6	-0.079706249	0.0338329575129966	0.0184790904453958	22.20060486	-0.146018846	-0.013393652	0.923387552625383	0.864141417712871	0.986695643636889
0U0GRY	a73VRI	Alzheimer disease	ENC1	Simple mode	6	-0.125733021	0.078573881197582	0.170453834681893	10.24241296	-0.279737828	0.0282717859687223	0.881850250698725	0.755981912520841	1.02867522592475
0U0GRY	a73VRI	Alzheimer disease	ENC1	Weighted mode	6	-0.051165467	0.0408072026993796	0.265331554857432	6.288400978	-0.131147584	0.0288166502371776	0.950121443728996	0.877088320333853	1.02923586702199
J9ImhY	OeeAeS	Alzheimer disease	ENTPD2	MR Egger	3	0.0020541287064821	0.0936276202428475	0.986035219169183	0.00192534	-0.181456007	0.185564264382463	1.00205623987414	0.834054937100669	1.20389756502276
J9ImhY	OeeAeS	Alzheimer disease	ENTPD2	Weighted median	3	0.120255236328882	0.05270797905466	0.0225166540657546	20.82165538	0.0169475973817482	0.223562875276015	1.12778466646544	1.01709202264374	1.25052426486298
J9ImhY	OeeAeS	Alzheimer disease	ENTPD2	Inverse variance weighted	3	0.1365568721689	0.0651711497130477	0.0361392043398555	17.56209603	0.00882141873132611	0.264292325606473	1.14632006963056	1.00886044210832	1.30250889735721
J9ImhY	OeeAeS	Alzheimer disease	ENTPD2	Simple mode	3	0.104891442973575	0.0648195786009319	0.247027539983241	10.47436502	-0.022154931	0.231937817031402	1.11059004145905	0.978088686970993	1.26104131109798
J9ImhY	OeeAeS	Alzheimer disease	ENTPD2	Weighted mode	3	0.120410909006353	0.0540239569215513	0.155628696600012	19.87096143	0.0145239534401127	0.226297864572594	1.12796024539015	1.01462993853779	1.25394911667415
TLbC7v	cAZ4FC	Alzheimer disease	FIBP	MR Egger	5	-0.177137279	0.0752417713639312	0.0999203806358163	22.16980664	-0.32461115	-0.029663407	0.837664783179049	0.722808362691576	0.970772233964609
TLbC7v	cAZ4FC	Alzheimer disease	FIBP	Weighted median	5	-0.140366242	0.0510527015777389	0.00596975390948804	30.23763922	-0.240429537	-0.040302947	0.869039897954387	0.786290047559015	0.960498414778533
TLbC7v	cAZ4FC	Alzheimer disease	FIBP	Inverse variance weighted	5	-0.132088867	0.0499488727050325	0.00818161936940068	27.97312832	-0.229988657	-0.034189076	0.876263120944122	0.794542614731405	0.966388766178765
TLbC7v	cAZ4FC	Alzheimer disease	FIBP	Simple mode	5	-0.159753653	0.0912064397620043	0.154733834761528	12.27186527	-0.338518275	0.0190109691602169	0.852353738084493	0.712825752588201	1.01919282824552
TLbC7v	cAZ4FC	Alzheimer disease	FIBP	Weighted mode	5	-0.143064854	0.0505361215512559	0.0472998138022342	32.05694172	-0.242115652	-0.044014056	0.866697858079669	0.784965389141894	0.956940506664941
2AvwD0	3ODVkL	Alzheimer disease	FIBP	MR Egger	5	-0.061589079	0.0488334184684331	0.296389230910186	6.362578518	-0.157302579	0.034124421317336	0.940269183882234	0.854445482372702	1.03471333911614
2AvwD0	3ODVkL	Alzheimer disease	FIBP	Weighted median	5	-0.087051912	0.0344312204442537	0.0114621510413034	25.56888498	-0.154537104	-0.01956672	0.916629510019227	0.856811700062766	0.980623465548542
2AvwD0	3ODVkL	Alzheimer disease	FIBP	Inverse variance weighted	5	-0.091779505	0.0324282621613636	0.00465142618172663	32.0408527	-0.155338899	-0.028220111	0.912306286095127	0.856124988318124	0.972174356554831
2AvwD0	3ODVkL	Alzheimer disease	FIBP	Simple mode	5	-0.058417281	0.0786586857818173	0.498928959939593	2.206222414	-0.212588305	0.0957537434693888	0.943256262705343	0.808488919720581	1.10048802825937
2AvwD0	3ODVkL	Alzheimer disease	FIBP	Weighted mode	5	-0.072950787	0.0335976250759268	0.0956699985254132	18.85831121	-0.138802132	-0.007099442	0.929646579363735	0.870400235426297	0.992925699404726
eYIBwG	OU6dnr	Alzheimer disease	FIBP	MR Egger	5	-0.141418522	0.0578881595345547	0.0922562620846888	23.87223578	-0.254879315	-0.027957729	0.868125905885361	0.775010024661505	0.972429471216765
eYIBwG	OU6dnr	Alzheimer disease	FIBP	Weighted median	5	-0.104172099	0.0402017952521174	0.00956335440547381	26.85789226	-0.182967618	-0.02537658	0.90107021071505	0.832795123053641	0.974942698584665
eYIBwG	OU6dnr	Alzheimer disease	FIBP	Inverse variance weighted	5	-0.094882921	0.0384382498983224	0.0135699378855398	24.37299356	-0.170221891	-0.019543951	0.909479408972439	0.843477635714552	0.9806457934645
eYIBwG	OU6dnr	Alzheimer disease	FIBP	Simple mode	5	-0.110489675	0.0749375732056158	0.214383122903631	8.695691732	-0.257367319	0.0363879683328888	0.895395574966657	0.77308419337645	1.03705811415998
eYIBwG	OU6dnr	Alzheimer disease	FIBP	Weighted mode	5	-0.105687917	0.0403780913666228	0.0589564897147921	27.40432402	-0.184828976	-0.026546858	0.899705387191033	0.831246434876343	0.973802412591381
f4MtOP	lm7irB	Alzheimer disease	GBP1	MR Egger	5	0.203199599674316	0.170152110593567	0.318206886787224	5.7046763	-0.130298537	0.536697736437707	1.22531701671826	0.877833325992652	1.71034950144044
f4MtOP	lm7irB	Alzheimer disease	GBP1	Weighted median	5	0.13462733674788	0.0605275226938641	0.0261327459050797	19.78885662	0.0159933922679065	0.253261281227854	1.14411033701665	1.01612197112215	1.28821982052289
f4MtOP	lm7irB	Alzheimer disease	GBP1	Inverse variance weighted	5	0.110355626254601	0.0523516625930901	0.0350337628424208	17.77411531	0.00774636757214486	0.212964884937058	1.11667511884439	1.00777644829938	1.23734120116657
f4MtOP	lm7irB	Alzheimer disease	GBP1	Simple mode	5	0.155345333774443	0.0831485584210573	0.135098620432279	13.96197861	-0.007625841	0.318316508279715	1.16806126246887	0.992403162221804	1.37481133154173
f4MtOP	lm7irB	Alzheimer disease	GBP1	Weighted mode	5	0.143608827248453	0.0684583274324113	0.103916292221447	17.60231117	0.00943050548092655	0.277787149015979	1.15443243767689	1.00947511281069	1.32020516033318
UTLo1g	YYyIG2	Alzheimer disease	GSN	MR Egger	9	0.158245282929181	0.09255145149321	0.131046225905239	11.69378404	-0.023155562	0.339646127855873	1.1714534970162	0.977110470693245	1.40445050670459
UTLo1g	YYyIG2	Alzheimer disease	GSN	Weighted median	9	0.113992291269009	0.0638973977088675	0.0744253594543541	12.73047519	-0.011246608	0.239231190778389	1.12074348534081	0.988816398433086	1.27027217785252
UTLo1g	YYyIG2	Alzheimer disease	GSN	Inverse variance weighted	9	0.123622110438371	0.0565054444647856	0.0286848199801725	19.14572019	0.0128714392873916	0.234372781589351	1.13158817483397	1.01295463281903	1.26411564342275
UTLo1g	YYyIG2	Alzheimer disease	GSN	Simple mode	9	0.15713424857487	0.146610365455309	0.315083166145057	4.594860648	-0.130222068	0.444490564867277	1.17015269468838	0.877900455922066	1.55969542976071
UTLo1g	YYyIG2	Alzheimer disease	GSN	Weighted mode	9	0.10939815342853	0.0649816120534649	0.130770546087247	11.33702259	-0.017965806	0.236762113053321	1.11560644445753	0.982194616754067	1.26713964593721
VbEUOW	eiF8uf	Alzheimer disease	HLA-DPB2	MR Egger	5	-0.175802304	0.201692719593759	0.447552860786458	3.038985796	-0.571120034	0.219515426843487	0.838783791515969	0.564892385587334	1.24547306152551
VbEUOW	eiF8uf	Alzheimer disease	HLA-DPB2	Weighted median	5	-0.163147649	0.0546476455662803	0.00283164213896743	35.65157488	-0.270257034	-0.056038264	0.849465756497385	0.763183304930738	0.945502956890759
VbEUOW	eiF8uf	Alzheimer disease	HLA-DPB2	Inverse variance weighted	5	-0.166367429	0.0697933138826694	0.017138830196303	22.728405	-0.303162324	-0.029572533	0.846735062426897	0.73847921395034	0.970860455378091
VbEUOW	eiF8uf	Alzheimer disease	HLA-DPB2	Simple mode	5	-0.109604292	0.0720199355060955	0.202697520196216	9.264237032	-0.250763366	0.0315547814583644	0.896188694057089	0.778206500103076	1.03205791168459
VbEUOW	eiF8uf	Alzheimer disease	HLA-DPB2	Weighted mode	5	-0.154261762	0.049045314785322	0.0346707140342417	39.57140914	-0.250390579	-0.058132945	0.85704764888354	0.778496659019635	0.943524501931457
SZA0LZ	tgdv4J	Alzheimer disease	HLA-DPB2	MR Egger	5	-0.170127158	0.543112351749835	0.774609714603106	0.392489394	-1.234627367	0.894373051488935	0.843557544736008	0.290943157084577	2.44580191681286
SZA0LZ	tgdv4J	Alzheimer disease	HLA-DPB2	Weighted median	5	-0.450427075	0.207009573776632	0.0295645658642917	18.93773802	-0.856165839	-0.04468831	0.637355894903988	0.424787668124849	0.956295503026397
SZA0LZ	tgdv4J	Alzheimer disease	HLA-DPB2	Inverse variance weighted	5	-0.526229382	0.203051493972472	0.00955292284345978	26.8656776	-0.92421031	-0.128248453	0.590828563983923	0.396844679761804	0.87963480379485
SZA0LZ	tgdv4J	Alzheimer disease	HLA-DPB2	Simple mode	5	-0.46326878	0.383946087902533	0.294065375463608	5.82351993	-1.215803113	0.289265551832312	0.629223486801532	0.296471818361711	1.33544631166134
SZA0LZ	tgdv4J	Alzheimer disease	HLA-DPB2	Weighted mode	5	-0.443206623	0.189804530851441	0.0798078710163705	21.81018376	-0.815223504	-0.071189743	0.641974546396139	0.442540406798149	0.931285170550558
MXkwSk	EYRJXM	Alzheimer disease	HVCN1	MR Egger	3	0.102492007130632	0.11809193997316	0.544947596710522	3.01300237	-0.128968195	0.333952209478026	1.10792844634707	0.879001921566594	1.39647640364349
MXkwSk	EYRJXM	Alzheimer disease	HVCN1	Weighted median	3	0.199977906759001	0.0868167304218875	0.0212535961650576	21.2235083	0.029817115132101	0.3701386983859	1.22137577371276	1.03026609664389	1.44793542704344
MXkwSk	EYRJXM	Alzheimer disease	HVCN1	Inverse variance weighted	3	0.202987685474778	0.0841022030995404	0.0157965101093088	23.30154028	0.0381473673996786	0.367828003549877	1.22505738215458	1.03888431927895	1.44459355264218
MXkwSk	EYRJXM	Alzheimer disease	HVCN1	Simple mode	3	0.42136949544556	0.186092583725826	0.151837740659652	20.50822362	0.0566280313429416	0.786110959548178	1.5240473029221	1.05826209684451	2.19484396962712
MXkwSk	EYRJXM	Alzheimer disease	HVCN1	Weighted mode	3	0.154758311198813	0.0888372836939102	0.223625231677644	12.13884631	-0.019362765	0.328879387238877	1.16737578535304	0.9808234894202	1.38941026487265
b1UK7M	mOeMjQ	Alzheimer disease	HVCN1	MR Egger	3	0.106732857101683	0.0765137514251912	0.395951812168715	7.783541944	-0.043234096	0.256699809895058	1.11263698170587	0.957687173382697	1.29265702566203
b1UK7M	mOeMjQ	Alzheimer disease	HVCN1	Weighted median	3	0.112935271963672	0.0559071957221351	0.0433783104391277	16.32239103	0.00335716834828763	0.222513375579057	1.11955946371758	1.00336280994945	1.24921252847984
b1UK7M	mOeMjQ	Alzheimer disease	HVCN1	Inverse variance weighted	3	0.115379224991514	0.054526034999371	0.0343414776411328	17.91048681	0.00850819639274736	0.222250253590282	1.12229896069618	1.00854449396494	1.24888387643463
b1UK7M	mOeMjQ	Alzheimer disease	HVCN1	Simple mode	3	0.1152269994555	0.0873383383002192	0.317851751307791	6.962394822	-0.055956144	0.286410142523929	1.12212813113796	0.94558060473006	1.3316385048429
b1UK7M	mOeMjQ	Alzheimer disease	HVCN1	Weighted mode	3	0.112014507744022	0.0573114934126088	0.189840577565639	15.28006107	-0.000316019	0.224345034832735	1.11852908786102	0.999684030584162	1.25150275698626
NGQ0eZ	92E5f7	Alzheimer disease	HVCN1	MR Egger	3	0.148922391770698	0.0908929541071856	0.348858796171434	10.73790505	-0.029227798	0.327072581820782	1.16058291492889	0.971195202669917	1.38690213740959
NGQ0eZ	92E5f7	Alzheimer disease	HVCN1	Weighted median	3	0.171259590416774	0.0657236747667225	0.00916728372550608	27.15977186	0.0424411878739975	0.30007799295955	1.18679879063034	1.04335469266158	1.34996409116502
NGQ0eZ	92E5f7	Alzheimer disease	HVCN1	Inverse variance weighted	3	0.173068442851959	0.0647684816336205	0.00753761593706153	28.56066608	0.0461222188500632	0.300014666853855	1.1889474772555	1.047202391	1.34987860590305
NGQ0eZ	92E5f7	Alzheimer disease	HVCN1	Simple mode	3	0.221007248988935	0.110499488271943	0.183493231739617	16.00119785	0.00442825197592558	0.437586246001944	1.24733247243058	1.00443807117232	1.54896388481563
NGQ0eZ	92E5f7	Alzheimer disease	HVCN1	Weighted mode	3	0.162588642205735	0.070478050380766	0.147445268635194	21.28789092	0.0244516634594331	0.300725620952036	1.17655260604464	1.02475305689235	1.35083864886276
pGwFL8	kzvDru	Alzheimer disease	ITGAV	MR Egger	3	0.124272934030136	0.150238999371096	0.560039184771562	2.736829424	-0.170195505	0.418741372797484	1.13232487882048	0.843499892250392	1.52004717839989
pGwFL8	kzvDru	Alzheimer disease	ITGAV	Weighted median	3	0.159189661942002	0.0697463726964874	0.0224652779030791	20.83754064	0.0224867714568862	0.295892552427117	1.17256031565917	1.02274150469487	1.34432570453755
pGwFL8	kzvDru	Alzheimer disease	ITGAV	Inverse variance weighted	3	0.165140451123067	0.064035297942814	0.00991162753580676	26.60284326	0.0396312671551516	0.290649635090982	1.17955877743266	1.04042706382233	1.33729596028273
pGwFL8	kzvDru	Alzheimer disease	ITGAV	Simple mode	3	0.158846561911603	0.100392787731612	0.254411185847737	10.01406952	-0.037923302	0.355616425865564	1.17215807918684	0.962786781839251	1.4270600599421
pGwFL8	kzvDru	Alzheimer disease	ITGAV	Weighted mode	3	0.159210259900825	0.0698863893143405	0.150393593251901	20.75949992	0.0222329368447178	0.296187582956933	1.17258446825701	1.02248193044753	1.34472238017524
30DSvn	L5nbRW	Alzheimer disease	ITGAV	MR Egger	3	0.269754943475529	0.116214015585683	0.258966888412741	21.55171326	0.0419754729275895	0.497534414023468	1.30964347472801	1.04286889991605	1.6446612139222
30DSvn	L5nbRW	Alzheimer disease	ITGAV	Weighted median	3	0.174780824776405	0.0506802622927289	0.000563300205468281	47.57402018	0.0754475106826561	0.274114138870153	1.1909851535668	1.07836662350459	1.31536492793769
30DSvn	L5nbRW	Alzheimer disease	ITGAV	Inverse variance weighted	3	0.169083926818621	0.0494707218559443	0.000631159129578583	46.7270267	0.0721213119809705	0.266046541656272	1.18421952253051	1.07478572054042	1.30479578463069
30DSvn	L5nbRW	Alzheimer disease	ITGAV	Simple mode	3	0.131052211451721	0.0925389013763894	0.292400854372425	8.022320724	-0.050324035	0.312428458149444	1.14002730223859	0.950921242573741	1.36674015855589
30DSvn	L5nbRW	Alzheimer disease	ITGAV	Weighted mode	3	0.182709324288349	0.0533900660294806	0.0758065185047389	46.84470392	0.0780647948705668	0.287353853706131	1.20046541122311	1.08119271214235	1.33289578014964
VSs32A	0GbXEL	Alzheimer disease	KIFAP3	MR Egger	3	-0.838146445	0.472202132804892	0.326626818180688	12.60212888	-1.763662625	0.0873697357861407	0.432511464904668	0.171415880604457	1.09130009783421
VSs32A	0GbXEL	Alzheimer disease	KIFAP3	Weighted median	3	-0.712010279	0.233401160503065	0.00228395370371528	37.22429626	-1.169476554	-0.254544004	0.49065684820228	0.310529444249122	0.775269937026193
VSs32A	0GbXEL	Alzheimer disease	KIFAP3	Inverse variance weighted	3	-0.674377321	0.219068018690197	0.00208120682272701	37.90599872	-1.103750637	-0.245004004	0.509473560543868	0.331624943384759	0.782701404315341
VSs32A	0GbXEL	Alzheimer disease	KIFAP3	Simple mode	3	-0.743898377	0.310297392072498	0.138693620724328	22.98957606	-1.352081266	-0.135715489	0.475257566235344	0.258701273874277	0.873091001375239
VSs32A	0GbXEL	Alzheimer disease	KIFAP3	Weighted mode	3	-0.724246027	0.272497644833321	0.117194641293189	28.2557428	-1.258341411	-0.190150644	0.484689874104567	0.284124882238701	0.826834567280648
RzLnwA	pkwFQq	Alzheimer disease	KLHL21	MR Egger	3	0.405911350792852	0.319387084857987	0.424411849413362	15.91682665	-0.220087336	1.03191003711451	1.50066951339865	0.8024487126194	2.80642108714089
RzLnwA	pkwFQq	Alzheimer disease	KLHL21	Weighted median	3	0.527682850652003	0.20879832516617	0.0114963896749446	48.41489004	0.118438133326309	0.936927567977697	1.69500018614421	1.12573722632993	2.55212811998358
RzLnwA	pkwFQq	Alzheimer disease	KLHL21	Inverse variance weighted	3	0.581363540668505	0.186815448978862	0.00185845176783731	66.63190156	0.215205260669937	0.947521820667074	1.78847542788068	1.24011641797034	2.5793097404259
RzLnwA	pkwFQq	Alzheimer disease	KLHL21	Simple mode	3	0.501462470537424	0.286745695336263	0.222432072927315	24.39521294	-0.060559092	1.0634840333965	1.65113424100186	0.941238147427658	2.89644474064236
RzLnwA	pkwFQq	Alzheimer disease	KLHL21	Weighted mode	3	0.521387471659162	0.209520447701427	0.130589124885133	47.50811028	0.110727394164364	0.932047549153959	1.68436303515869	1.11709033999738	2.53970402627925
P8FnNp	oEaobb	Alzheimer disease	LETMD1	MR Egger	3	-0.118059063	0.0717546773151798	0.347673996914305	10.82824869	-0.25869823	0.0225801048551068	0.888643565391727	0.772055971053826	1.02283696508976
P8FnNp	oEaobb	Alzheimer disease	LETMD1	Weighted median	3	-0.109891479	0.0478864038281525	0.0217424823420456	21.06510262	-0.20374883	-0.016034127	0.895931357583693	0.815667216363279	0.984093735041398
P8FnNp	oEaobb	Alzheimer disease	LETMD1	Inverse variance weighted	3	-0.106517278	0.0447042162960835	0.0171856279436664	22.70926814	-0.194137542	-0.018897014	0.898959515924487	0.823544624662685	0.981280415256414
P8FnNp	oEaobb	Alzheimer disease	LETMD1	Simple mode	3	-0.11346411	0.0626169935430895	0.211672244263921	13.13386629	-0.236193417	0.00926519718904831	0.892736236001006	0.789627931301436	1.00930825199622
P8FnNp	oEaobb	Alzheimer disease	LETMD1	Weighted mode	3	-0.109596424	0.0521103506467263	0.170160996864757	17.69313421	-0.211732712	-0.007460137	0.896195744989791	0.809180953229296	0.992567620545826
yWGVxz	d3bgL2	Alzheimer disease	LETMD1	MR Egger	3	-0.14824918	0.116019515398525	0.422740702885737	6.531042346	-0.375647431	0.0791490696821348	0.86221624069884	0.686844450639025	1.08236565794946
yWGVxz	d3bgL2	Alzheimer disease	LETMD1	Weighted median	3	-0.132187233	0.0538013809103489	0.0140122696541	24.14638756	-0.237637939	-0.026736526	0.876176930834251	0.78848812006974	0.973617730674533
yWGVxz	d3bgL2	Alzheimer disease	LETMD1	Inverse variance weighted	3	-0.130535749	0.0523594224411617	0.0126643581805007	24.86160856	-0.233160217	-0.027911281	0.877625118588028	0.792026667613342	0.97247464040272
yWGVxz	d3bgL2	Alzheimer disease	LETMD1	Simple mode	3	-0.195278381	0.0906905480571975	0.164157055271253	18.54574445	-0.373031855	-0.017524907	0.822605628199609	0.688643295461226	0.982627760998473
yWGVxz	d3bgL2	Alzheimer disease	LETMD1	Weighted mode	3	-0.158374264	0.0655774591976648	0.137065468163914	23.33028462	-0.286906084	-0.029842444	0.853530276809067	0.750582217433905	0.970598445457995
qQfVDI	mKqLR0	Alzheimer disease	MYO1F	MR Egger	3	0.257079013647049	0.118922401459667	0.275831440369423	18.6924359	0.0239911067861021	0.490166920507995	1.29314729900707	1.02428120869824	1.63258870974946
qQfVDI	mKqLR0	Alzheimer disease	MYO1F	Weighted median	3	0.191636597177236	0.0776499022060465	0.0135886752079741	24.36324128	0.039442788853385	0.343830405501087	1.21123027247667	1.04023098437517	1.4103394294154
qQfVDI	mKqLR0	Alzheimer disease	MYO1F	Inverse variance weighted	3	0.16752594922652	0.0705519136390691	0.0175724459031776	22.55311686	0.029244198493944	0.305807699959095	1.18237597152876	1.02967600910702	1.35772119160181
qQfVDI	mKqLR0	Alzheimer disease	MYO1F	Simple mode	3	0.179587911001391	0.127740246908662	0.294984950397199	7.906034154	-0.070782973	0.429958794942369	1.1967241046577	0.93166406650179	1.53719418206843
qQfVDI	mKqLR0	Alzheimer disease	MYO1F	Weighted mode	3	0.199485979320093	0.0823992575428904	0.136528950194613	23.44434742	0.0379834345360276	0.360988524104158	1.22077509321418	1.0387140259562	1.434746996
eBpSoV	yeY7IP	Alzheimer disease	NUDT1	MR Egger	3	-0.35356929	0.19106915039668	0.31540917635281	13.69707766	-0.728064824	0.0209262452448788	0.70217733736292	0.4828424715866	1.02114673443272
eBpSoV	yeY7IP	Alzheimer disease	NUDT1	Weighted median	3	-0.231169537	0.0955152173227935	0.0155103612911401	23.43020362	-0.418379363	-0.043959711	0.793604908921917	0.658112517295734	0.956992512546224
eBpSoV	yeY7IP	Alzheimer disease	NUDT1	Inverse variance weighted	3	-0.225661546	0.0927216100435416	0.0149431662826377	23.69262504	-0.407395902	-0.04392719	0.797988138236529	0.665380712798417	0.957023635518454
eBpSoV	yeY7IP	Alzheimer disease	NUDT1	Simple mode	3	-0.317944984	0.175589806327512	0.211887807461644	13.11491101	-0.662101005	0.0262110361158314	0.727642819102589	0.515766567364367	1.02655756633702
eBpSoV	yeY7IP	Alzheimer disease	NUDT1	Weighted mode	3	-0.242184952	0.0975348230316201	0.131052439043799	24.66237516	-0.433353205	-0.051016699	0.784910993467642	0.648331457519618	0.950262802337829
SOEnEq	qSS39s	Alzheimer disease	OLIG1	MR Egger	6	0.0796542578637266	0.124950575016899	0.558470397799625	1.625554238	-0.165248869	0.324557384896849	1.0829125944293	0.84768271574138	1.38341818866504
SOEnEq	qSS39s	Alzheimer disease	OLIG1	Weighted median	6	0.104677342952415	0.0700999073743891	0.135369308712018	8.919294088	-0.032718476	0.242073161406217	1.11035228955992	0.967810983742145	1.27388738879971
SOEnEq	qSS39s	Alzheimer disease	OLIG1	Inverse variance weighted	6	0.126051561234966	0.058206535568782	0.0303424394076604	18.75914099	0.0119667515201533	0.240136370949779	1.13434065478023	1.01203863956038	1.27142252359671
SOEnEq	qSS39s	Alzheimer disease	OLIG1	Simple mode	6	0.135304806704871	0.0933200285288576	0.206774433840783	8.408852138	-0.047602449	0.318212062621432	1.14488570001037	0.953512781495696	1.37466774596577
SOEnEq	qSS39s	Alzheimer disease	OLIG1	Weighted mode	6	0.0959959405971911	0.0778656485197087	0.272434850039742	6.079584762	-0.056620731	0.24861261169582	1.10075459557861	0.94495239303188	1.28224521004685
SUFnFz	FXUS71	Alzheimer disease	P2RY14	MR Egger	6	0.0769061195100164	0.0676449600454248	0.319063298573144	5.170242332	-0.055678002	0.209490241199049	1.07994068627262	0.945843646455046	1.23304934196902
SUFnFz	FXUS71	Alzheimer disease	P2RY14	Weighted median	6	0.0859044305521989	0.0510887115245638	0.0926705389592921	11.30944306	-0.014229444	0.186038305140344	1.08970218109285	0.985871316016823	1.20446839682497
SUFnFz	FXUS71	Alzheimer disease	P2RY14	Inverse variance weighted	6	0.0939622262901318	0.0471239047184861	0.0461586404147556	15.90318274	0.00159937304189908	0.186325079538365	1.09851825002379	1.0016006527211	1.20481385705661
SUFnFz	FXUS71	Alzheimer disease	P2RY14	Simple mode	6	0.113459064372209	0.0912546154128413	0.268866472611185	6.183419466	-0.065399982	0.292318110581378	1.12014603407272	0.936692728360643	1.33952906824077
SUFnFz	FXUS71	Alzheimer disease	P2RY14	Weighted mode	6	0.0852111133944853	0.0576665326196541	0.199546670445792	8.73383119	-0.027815291	0.198237517329007	1.08894693371713	0.972567992720146	1.21925195289987
2RRfcv	5PkHMf	Alzheimer disease	PLD3	MR Egger	7	-0.076521446	0.0724982877450611	0.339508049349142	4.456263192	-0.21861809	0.0655751975990287	0.926333047584047	0.803628573052209	1.06777302826265
2RRfcv	5PkHMf	Alzheimer disease	PLD3	Weighted median	7	-0.091427365	0.045803141744591	0.0459237184673264	15.93756115	-0.181201523	-0.001653207	0.912627602193323	0.834267217637249	0.99834815833227
2RRfcv	5PkHMf	Alzheimer disease	PLD3	Inverse variance weighted	7	-0.093399227	0.0391289657060286	0.0169883978431004	22.79028808	-0.170091999	-0.016706454	0.910829800199491	0.843587203506867	0.983432325055049
2RRfcv	5PkHMf	Alzheimer disease	PLD3	Simple mode	7	-0.056231225	0.0751313753793161	0.482491758489753	2.240641654	-0.203488721	0.0910262705558796	0.945320528701054	0.815879406630868	1.09529777896202
2RRfcv	5PkHMf	Alzheimer disease	PLD3	Weighted mode	7	-0.08699019	0.0440337034973653	0.0956136265162818	15.61097845	-0.173296249	-0.000684131	0.916686088125661	0.840888465555181	0.999316102651409
AMAJxJ	dNlm2W	Alzheimer disease	SLC25A29	MR Egger	5	0.176597884775491	0.143340127091738	0.305700563158645	6.071491842	-0.104348764	0.457544533875297	1.19315121238229	0.900911036993892	1.5801891165187
AMAJxJ	dNlm2W	Alzheimer disease	SLC25A29	Weighted median	5	0.136718836852425	0.0843142006232661	0.104901909201532	10.51756604	-0.028536996	0.301974670074027	1.14650574803412	0.971866337955188	1.35252696686764
AMAJxJ	dNlm2W	Alzheimer disease	SLC25A29	Inverse variance weighted	5	0.156285536186925	0.0757875192368796	0.0391930762888191	17.00991653	0.00774199848264109	0.304829073891209	1.16915999291935	1.0077720452435	1.35639314018964
AMAJxJ	dNlm2W	Alzheimer disease	SLC25A29	Simple mode	5	0.206564889758228	0.115533780827009	0.148309856562568	12.78659857	-0.019881321	0.433011100179165	1.2294475101804	0.980315009538933	1.54189333589792
AMAJxJ	dNlm2W	Alzheimer disease	SLC25A29	Weighted mode	5	0.147770409314942	0.0975569522221929	0.204416821575566	9.177375378	-0.043441217	0.33898203567044	1.15924671356048	0.95748883646417	1.40351813172399
0UoJ0W	6SwYC7	Alzheimer disease	SORCS3	MR Egger	5	-0.747010073	0.631732384250748	0.322198273839729	5.593023272	-1.985205546	0.491185400150142	0.473781007764691	0.137352378967662	1.63425231514464
0UoJ0W	6SwYC7	Alzheimer disease	SORCS3	Weighted median	5	-0.664231705	0.39044426241152	0.0889016272316942	11.57660204	-1.42950246	0.101039048912565	0.514668793094371	0.23942801769194	1.10631984150673
0UoJ0W	6SwYC7	Alzheimer disease	SORCS3	Inverse variance weighted	5	-0.714648889	0.326077749718181	0.0284046580899626	19.21335057	-1.353761279	-0.0755365	0.489363902528453	0.258267017225149	0.927245885560016
0UoJ0W	6SwYC7	Alzheimer disease	SORCS3	Simple mode	5	-0.55000532	0.538073650798454	0.364486009300568	4.179365186	-1.604629675	0.504619035803177	0.576946741153093	0.200963963045745	1.65635438852987
0UoJ0W	6SwYC7	Alzheimer disease	SORCS3	Weighted mode	5	-0.668173877	0.436425689800292	0.200518330408879	9.376016488	-1.523568229	0.187220474820326	0.512643874216569	0.217932863505166	1.20589312481339
cOs4XV	D3CdIO	Alzheimer disease	TMEM123	MR Egger	3	0.134614788841141	0.24401018022176	0.679061017477252	1.217389772	-0.343645164	0.61287474207579	1.14409598091691	0.709180525910955	1.84572977644705
cOs4XV	D3CdIO	Alzheimer disease	TMEM123	Weighted median	3	0.236992325658678	0.114762064627666	0.0389158590892573	17.05814695	0.0120586789884521	0.461925972328903	1.26743139103686	1.01213167798666	1.58712780750136
cOs4XV	D3CdIO	Alzheimer disease	TMEM123	Inverse variance weighted	3	0.253500806883563	0.111926581717613	0.0235197534791671	20.51881154	0.0341247067170414	0.472876907050085	1.28852841917727	1.03471363442307	1.60460385539738
cOs4XV	D3CdIO	Alzheimer disease	TMEM123	Simple mode	3	0.243695258670795	0.1635172567092	0.274610999129975	8.884376726	-0.076798564	0.564189081820826	1.27595543488095	0.926076379497166	1.75802159286929
cOs4XV	D3CdIO	Alzheimer disease	TMEM123	Weighted mode	3	0.232324098488767	0.126222537558985	0.207037624124788	13.55110463	-0.015072075	0.479720272104379	1.26152852206765	0.98504094009374	1.61562240432235
I5Lfcb	ENWBSy	Alzheimer disease	TSPYL5	MR Egger	4	-0.089906583	0.0490747746992603	0.208412400706972	13.42537258	-0.186093141	0.00627997536351099	0.91401656592571	0.830196265690435	1.00629973575206
I5Lfcb	ENWBSy	Alzheimer disease	TSPYL5	Weighted median	4	-0.097328548	0.035403066915015	0.00597489741475492	30.231431	-0.166718559	-0.027938536	0.907257879725304	0.846437800292362	0.972448135042347
I5Lfcb	ENWBSy	Alzheimer disease	TSPYL5	Inverse variance weighted	4	-0.096619064	0.0347037648045045	0.00536749905546055	31.00505202	-0.164638443	-0.028599685	0.907901792365812	0.848200321049718	0.971805414505068
I5Lfcb	ENWBSy	Alzheimer disease	TSPYL5	Simple mode	4	-0.159743936	0.063179011657652	0.0855414794868616	25.57190596	-0.283574799	-0.035913073	0.85236202011503	0.753086789886503	0.964724150112988
I5Lfcb	ENWBSy	Alzheimer disease	TSPYL5	Weighted mode	4	-0.092174738	0.0355974664224155	0.0811188497224575	26.81918882	-0.161945772	-0.022403704	0.911945783937775	0.850487323261645	0.97784539533464
eFFoDi	wsqPKh	Alzheimer disease	USP39	MR Egger	7	-0.315457553	0.189995346582712	0.157738412969856	11.02696317	-0.687848433	0.0569333259744249	0.729455033321966	0.502656405561543	1.05858522790396
eFFoDi	wsqPKh	Alzheimer disease	USP39	Weighted median	7	-0.193730008	0.12514585172166	0.121614160416193	9.585634508	-0.439015877	0.0515558617448012	0.823880315641842	0.644670544111672	1.05290800192745
eFFoDi	wsqPKh	Alzheimer disease	USP39	Inverse variance weighted	7	-0.245168549	0.107575687592455	0.0226651000062149	20.7759668	-0.456016896	-0.034320201	0.78257262551431	0.633803128018831	0.966262056987143
eFFoDi	wsqPKh	Alzheimer disease	USP39	Simple mode	7	-0.185226829	0.189365560139852	0.365778382591052	3.8270645	-0.556383327	0.185929668798544	0.830915786614856	0.573278680583735	1.20433755489175
eFFoDi	wsqPKh	Alzheimer disease	USP39	Weighted mode	7	-0.221088034	0.11205719197236	0.0959513438927449	15.57080245	-0.44072013	-0.001455937	0.801646105386416	0.643572798172205	0.998545122022473
2hu5ti	KCF2A6	Alzheimer disease	VASP	MR Egger	3	0.0952546484601447	0.0713259441922559	0.409173169502928	7.13406874	-0.044544202	0.235053499076966	1.09993891721742	0.95643332274367	1.26497644199468
2hu5ti	KCF2A6	Alzheimer disease	VASP	Weighted median	3	0.0959333822255602	0.0315241677412419	0.00234100520241067	37.04351968	0.034146013452726	0.157720750998394	1.10068573631743	1.03473568102786	1.17083919337661
2hu5ti	KCF2A6	Alzheimer disease	VASP	Inverse variance weighted	3	0.0945426955229233	0.0316025986615959	0.00277509235314794	35.7989559	0.0326016021461954	0.156483788899651	1.09915609117526	1.03313885693679	1.16939180503749
2hu5ti	KCF2A6	Alzheimer disease	VASP	Simple mode	3	0.104414942589402	0.0474516139828709	0.158758585352712	19.36793513	0.0114097791829749	0.197420105995829	1.11006097093879	1.01147511898124	1.21825572975309
2hu5ti	KCF2A6	Alzheimer disease	VASP	Weighted mode	3	0.0955658722361487	0.0337251528195168	0.105242108924383	32.11868786	0.0294645727098958	0.161667171762402	1.10028129763631	1.02990294815505	1.17546894694974
